# Supplementary material for: 19β,28-Ep­oxy-18α-olean-3β-ol
Source: Acta Crystallogr Sect E Struct Rep Online. 2009 Aug 8;65(Pt 9):o2088–9. doi: 10.1107/S1600536809030311 (PMC2969885; doi:10.1107/S1600536809030311)
Supplement: Supplementary file 1 [file e-65-o2088-sup1.cif]

##############################################################################
###                                                                        ###
###        Electronic paper (Acta Crystallographica Section E)             ###
###                                                                        ###
##############################################################################
#                                                                            #
# This CIF contains the data in a paper accepted for publication in Acta     #
# Crystallographica Section E. It conforms to the requirements of Notes      #
# for Authors for Section E, and has been peer reviewed under the auspices   #
# of the IUCr Commission on Journals.                                        #
#                                                                            #
# Full details of the Crystallographic Information File format               #
# are given in the paper "The Crystallographic Information File (CIF):       #
# a New Standard Archive File for Crystallography" by S. R. Hall, F. H.      #
# Allen and I. D. Brown [Acta Cryst. (1991), A47, 655-685].                  #
#                                                                            #
# The current version of the core CIF dictionary is obtainable from          #
# ftp://ftp.iucr.org/pub/cif_core.dic. The current version number is 2.4.    #
#                                                                            #
# Software is freely available for graphical display of the structure(s) in  #
# this CIF.  For information consult the CIF home page http://www.iucr.org/  #
# cif/home.html                                                              #
#                                                                            #
# This file may be used for bona fide research purposes within the           #
# scientific community so long as proper attribution is given to the journal # 
# article from which it was obtained.                                        #
#                                                                            #
##############################################################################
                                             
data_global
_audit_creation_method     'form.cif (version 2.0)'
_journal_data_validation_number     ?
_journal_date_recd_electronic     2009-07-29
_journal_date_accepted     2009-07-30
_journal_name_full     'Acta Crystallographica, Section E'
_journal_year     2009
_journal_volume     65
_journal_issue      9
_journal_page_first     o2088
_journal_page_last     o2089
_journal_paper_category     QO
_journal_coeditor_code     BT5024
_publ_contact_author_name     'J.A. Paix\~ao'
_publ_contact_author_address
;
     Faculdade Ci\^encias e Tecnologia
     Departamento de F\'isica
     Universidade de Coimbra
     P-3004-516 Coimbra
     Portugal
;
_publ_contact_author_email     jap@pollux.fis.uc.pt
_publ_contact_author_fax     351-239-829158
_publ_contact_author_phone     351-239-410644
_publ_section_title
;
19\b,28-Epoxy-18\a-olean-3\b-ol
;
loop_
    _publ_author_name
    _publ_author_footnote
    _publ_author_address
    'Santos, R. C.' .
;
     Laborat\'orio de Qu\'imica Farmac\^eutica
     Faculdade de Farm\'acia
     Universidade de Coimbra
     P-3000-548 Coimbra
     Portugal
;
    'Pinto, R. M. A.' .
;
     Laborat\'orio de Qu\'imica Farmac\^eutica
     Faculdade de Farm\'acia
     Universidade de Coimbra
     P-3000-548 Coimbra
     Portugal
;
    'Matos Beja, A.' .
;
     CEMDRX
     Departamento de F\'isica
     Faculdade de Ci\^encias e Tecnologia
     Universidade de Coimbra
     P-3004-516 Coimbra
     Portugal
;
    'Salvador, J. A. R.' .
;
     Laborat\'orio de Qu\'imica Farmac\^eutica
     Faculdade de Farm\'acia
     Universidade de Coimbra
     P-3000-548 Coimbra
     Portugal
;
    'Paix\~ao, J. A.' .
;
     CEMDRX
     Departamento de F\'isica
     Faculdade de Ci\^encias e Tecnologia
     Universidade de Coimbra
     P-3004-516 Coimbra
     Portugal
;
data_I
_audit_creation_method     SHELXL-97
_chemical_name_systematic
;
19\b,28-Epoxy-18\a-olean-3\b-ol
;
_chemical_name_common     ?
_chemical_formula_moiety     'C30 H50 O2'
_chemical_formula_sum     'C30 H50 O2'
_chemical_formula_iupac     'C30 H50 O2'
_chemical_formula_weight     442.70
_chemical_melting_point     ?
_symmetry_cell_setting     monoclinic
_symmetry_space_group_name_H-M     'P 21'
_symmetry_space_group_name_Hall     'P 2yb'
loop_
    _symmetry_equiv_pos_as_xyz
    'x, y, z'
    '-x, y+1/2, -z'
_cell_length_a     13.2824(2)
_cell_length_b     12.6702(2)
_cell_length_c     15.5236(3)
_cell_angle_alpha     90.00
_cell_angle_beta     94.9990(10)
_cell_angle_gamma     90.00
_cell_volume     2602.54(8)
_cell_formula_units_Z     4
_cell_measurement_reflns_used     9126
_cell_measurement_theta_min     2.5169
_cell_measurement_theta_max     27.4815
_cell_measurement_temperature     293(2)
_exptl_crystal_description     'block'
_exptl_crystal_colour     'clear colourless'
_exptl_crystal_size_max     0.40
_exptl_crystal_size_mid     0.25
_exptl_crystal_size_min     0.18
_exptl_crystal_density_diffrn     1.130
_exptl_crystal_density_meas     ?
_exptl_crystal_density_method     'not measured'
_exptl_crystal_F_000     984
_exptl_absorpt_coefficient_mu     0.068
_exptl_absorpt_correction_type     multi-scan
_exptl_absorpt_process_details     '(SADABS; Sheldrick, 2000)'
_exptl_absorpt_correction_T_min     0.930
_exptl_absorpt_correction_T_max     0.998
_exptl_special_details
;
;
_diffrn_ambient_temperature     293(2)
_diffrn_radiation_type     MoK\a
_diffrn_radiation_wavelength     0.71073
_diffrn_radiation_source     'fine-focus sealed tube'
_diffrn_radiation_monochromator     graphite
_diffrn_measurement_device_type     'Bruker APEXII CCD area-detector'
_diffrn_measurement_method     '\f and \w'
_diffrn_detector_area_resol_mean     ?
_diffrn_reflns_number     63144
_diffrn_reflns_av_R_equivalents     0.0388
_diffrn_reflns_av_sigmaI/netI     0.0193
_diffrn_reflns_theta_min     1.54
_diffrn_reflns_theta_max     27.93
_diffrn_reflns_theta_full     27.93
_diffrn_measured_fraction_theta_max     0.998
_diffrn_measured_fraction_theta_full     0.998
_diffrn_reflns_limit_h_min     -17
_diffrn_reflns_limit_h_max     17
_diffrn_reflns_limit_k_min     -16
_diffrn_reflns_limit_k_max     16
_diffrn_reflns_limit_l_min     -20
_diffrn_reflns_limit_l_max     20
_diffrn_standards_number     ?
_diffrn_standards_interval_count     ?
_diffrn_standards_interval_time     ?
_diffrn_standards_decay_%     ?
_refine_special_details
;
Refinement of <i>F</i>^2^ against ALL reflections. The weighted <i>R</i>-factor
<i>wR</i> and goodness of fit <i>S</i> are based on <i>F</i>^2^, conventional
<i>R</i>-factors <i>R</i> are based on <i>F</i>, with <i>F</i> set to zero for
negative <i>F</i>^2^. The threshold expression of <i>F</i>^2^ >
\s(<i>F</i>^2^) is used only for calculating <i>R</i>-factors(gt) <i>etc</i>.
and is not relevant to the choice of reflections for refinement.
<i>R</i>-factors based on <i>F</i>^2^ are statistically about twice as large
as those based on <i>F</i>, and <i>R</i>- factors based on ALL data will be
even larger.
;
_reflns_number_total     6510
_reflns_number_gt     5427
_reflns_threshold_expression     I>2\s(I)
_refine_ls_structure_factor_coef     Fsqd
_refine_ls_matrix_type     full
_refine_ls_R_factor_all     0.0606
_refine_ls_R_factor_gt     0.0480
_refine_ls_wR_factor_gt     0.1285
_refine_ls_wR_factor_ref     0.1397
_refine_ls_goodness_of_fit_ref     1.020
_refine_ls_restrained_S_all     1.020
_refine_ls_number_reflns     6510
_refine_ls_number_parameters     593
_refine_ls_number_restraints     1
_refine_ls_hydrogen_treatment     constr
_refine_ls_weighting_scheme     calc
_refine_ls_weighting_details
         'calc w=1/[\s^2^(Fo^2^)+(0.0834P)^2^+0.4115P] where P=(Fo^2^+2Fc^2^)/3'
_atom_sites_solution_hydrogens     geom
_atom_sites_solution_primary     direct
_atom_sites_solution_secondary     difmap
_refine_ls_shift/su_max     0.001
_refine_ls_shift/su_mean     0.000
_refine_diff_density_max     0.278
_refine_diff_density_min     -0.193
_refine_ls_extinction_method     none
_refine_ls_extinction_coef     ?
loop_
    _atom_type_symbol
    _atom_type_description
    _atom_type_scat_dispersion_real
    _atom_type_scat_dispersion_imag
    _atom_type_scat_source
    'C' 'C' 0.0033 0.0016
                         'International Tables Vol C Tables 4.2.6.8 and 6.1.1.4'
    'H' 'H' 0.0000 0.0000
                         'International Tables Vol C Tables 4.2.6.8 and 6.1.1.4'
    'O' 'O' 0.0106 0.0060
                         'International Tables Vol C Tables 4.2.6.8 and 6.1.1.4'
_computing_data_collection     'SMART (Bruker, 2003)'
_computing_cell_refinement     'SAINT (Bruker, 2003)'
_computing_data_reduction     'SAINT (Bruker, 2003)'
_computing_structure_solution     'SHELXS97 (Sheldrick, 2008)'
_computing_structure_refinement     'SHELXL97 (Sheldrick, 2008)'
_computing_molecular_graphics     'PLATON (Spek, 2009)'
_computing_publication_material     'SHELXL97 (Sheldrick, 2008)'
loop_
    _atom_site_type_symbol
    _atom_site_label
    _atom_site_fract_x
    _atom_site_fract_y
    _atom_site_fract_z
    _atom_site_U_iso_or_equiv
    _atom_site_adp_type
    _atom_site_calc_flag
    _atom_site_refinement_flags
    _atom_site_occupancy
    _atom_site_disorder_assembly
    _atom_site_disorder_group
    C C1A 1.21538(19) 1.06069(19) 0.31109(18) 0.0404(5) Uani d . 1 . .
    H H1A1 1.1745 1.1233 0.2993 0.049 Uiso calc R 1 . .
    H H1A2 1.2266 1.0531 0.3734 0.049 Uiso calc R 1 . .
    C C2A 1.3177(2) 1.0762(2) 0.27390(19) 0.0436(6) Uani d . 1 . .
    H H2A1 1.3071 1.0887 0.2121 0.052 Uiso calc R 1 . .
    H H2A2 1.3515 1.1374 0.3004 0.052 Uiso calc R 1 . .
    C C3A 1.38282(17) 0.9802(2) 0.29068(16) 0.0380(5) Uani d . 1 . .
    H H3A 1.3919 0.9699 0.3534 0.046 Uiso calc R 1 . .
    C C4A 1.33528(17) 0.8782(2) 0.25066(16) 0.0362(5) Uani d . 1 . .
    C C23A 1.3342(2) 0.8791(3) 0.15174(18) 0.0536(7) Uani d . 1 . .
    H H23A 1.4024 0.8802 0.1357 0.080 Uiso calc R 1 . .
    H H23B 1.2991 0.9407 0.1291 0.080 Uiso calc R 1 . .
    H H23C 1.3006 0.8170 0.1285 0.080 Uiso calc R 1 . .
    C C24A 1.40181(19) 0.7852(2) 0.2846(2) 0.0509(7) Uani d . 1 . .
    H H24A 1.3767 0.7210 0.2578 0.076 Uiso calc R 1 . .
    H H24B 1.4002 0.7798 0.3462 0.076 Uiso calc R 1 . .
    H H24C 1.4701 0.7967 0.2710 0.076 Uiso calc R 1 . .
    C C5A 1.22947(16) 0.86733(18) 0.28626(14) 0.0309(4) Uani d . 1 . .
    H H5A 1.2447 0.8626 0.3491 0.037 Uiso calc R 1 . .
    C C6A 1.17428(18) 0.7645(2) 0.26226(18) 0.0408(6) Uani d . 1 . .
    H H6A1 1.1449 0.7681 0.2029 0.049 Uiso calc R 1 . .
    H H6A2 1.2218 0.7062 0.2669 0.049 Uiso calc R 1 . .
    C C7A 1.09128(18) 0.74588(19) 0.32233(19) 0.0410(5) Uani d . 1 . .
    H H7A1 1.1221 0.7385 0.3810 0.049 Uiso calc R 1 . .
    H H7A2 1.0575 0.6799 0.3065 0.049 Uiso calc R 1 . .
    C C8A 1.01189(16) 0.83426(18) 0.32031(15) 0.0331(5) Uani d . 1 . .
    C C26A 0.94773(19) 0.8264(3) 0.23252(17) 0.0479(6) Uani d . 1 . .
    H H26A 0.9915 0.8266 0.1865 0.072 Uiso calc R 1 . .
    H H26B 0.9025 0.8855 0.2260 0.072 Uiso calc R 1 . .
    H H26C 0.9093 0.7621 0.2306 0.072 Uiso calc R 1 . .
    C C9A 1.06731(16) 0.94255(17) 0.33170(15) 0.0321(4) Uani d . 1 . .
    H H9A 1.0997 0.9408 0.3909 0.038 Uiso calc R 1 . .
    C C10A 1.15646(17) 0.96339(19) 0.27366(15) 0.0331(5) Uani d . 1 . .
    C C25A 1.1193(2) 0.9870(3) 0.17901(18) 0.0508(7) Uani d . 1 . .
    H H25A 1.0552 1.0224 0.1769 0.076 Uiso calc R 1 . .
    H H25B 1.1120 0.9221 0.1472 0.076 Uiso calc R 1 . .
    H H25C 1.1675 1.0314 0.1538 0.076 Uiso calc R 1 . .
    C C11A 0.99067(19) 1.0334(2) 0.3321(2) 0.0445(6) Uani d . 1 . .
    H H11A 1.0268 1.0994 0.3423 0.053 Uiso calc R 1 . .
    H H11B 0.9530 1.0377 0.2758 0.053 Uiso calc R 1 . .
    C C12A 0.91727(19) 1.0190(2) 0.4008(2) 0.0430(6) Uani d . 1 . .
    H H12A 0.8670 1.0747 0.3949 0.052 Uiso calc R 1 . .
    H H12B 0.9537 1.0257 0.4574 0.052 Uiso calc R 1 . .
    C C13A 0.86364(16) 0.91191(19) 0.39464(15) 0.0333(5) Uani d . 1 . .
    H H13A 0.8248 0.9089 0.3380 0.040 Uiso calc R 1 . .
    C C14A 0.94152(16) 0.81979(18) 0.39779(15) 0.0330(4) Uani d . 1 . .
    C C27A 1.00401(19) 0.8173(2) 0.48636(16) 0.0434(6) Uani d . 1 . .
    H H27A 0.9595 0.8234 0.5316 0.065 Uiso calc R 1 . .
    H H27B 1.0509 0.8751 0.4900 0.065 Uiso calc R 1 . .
    H H27C 1.0404 0.7519 0.4925 0.065 Uiso calc R 1 . .
    C C15A 0.88247(19) 0.7147(2) 0.38937(19) 0.0433(6) Uani d . 1 . .
    H H15A 0.8452 0.7119 0.3328 0.052 Uiso calc R 1 . .
    H H15B 0.9303 0.6567 0.3929 0.052 Uiso calc R 1 . .
    C C16A 0.8090(2) 0.6995(2) 0.4580(2) 0.0475(6) Uani d . 1 . .
    H H16A 0.8473 0.6887 0.5134 0.057 Uiso calc R 1 . .
    H H16B 0.7698 0.6361 0.4447 0.057 Uiso calc R 1 . .
    C C17A 0.73689(17) 0.7918(2) 0.46578(16) 0.0391(5) Uani d . 1 . .
    C C18A 0.78804(17) 0.90099(19) 0.46337(15) 0.0348(5) Uani d . 1 . .
    H H18A 0.8214 0.9178 0.5205 0.042 Uiso calc R 1 . .
    C C19A 0.69298(17) 0.9692(2) 0.44596(16) 0.0390(5) Uani d . 1 . .
    H H19A 0.7106 1.0387 0.4240 0.047 Uiso calc R 1 . .
    C C20A 0.63477(19) 0.9810(3) 0.52715(17) 0.0464(6) Uani d . 1 . .
    C C29A 0.5409(2) 1.0501(3) 0.5060(2) 0.0584(8) Uani d . 1 . .
    H H29A 0.5615 1.1191 0.4889 0.088 Uiso calc R 1 . .
    H H29B 0.5039 1.0558 0.5562 0.088 Uiso calc R 1 . .
    H H29C 0.4988 1.0185 0.4596 0.088 Uiso calc R 1 . .
    C C30A 0.7016(3) 1.0367(3) 0.5986(2) 0.0630(9) Uani d . 1 . .
    H H30A 0.7523 0.9885 0.6228 0.095 Uiso calc R 1 . .
    H H30B 0.6608 1.0599 0.6430 0.095 Uiso calc R 1 . .
    H H30C 0.7338 1.0965 0.5747 0.095 Uiso calc R 1 . .
    C C21A 0.6028(2) 0.8707(3) 0.5547(2) 0.0594(8) Uani d . 1 . .
    H H21A 0.5843 0.8743 0.6137 0.071 Uiso calc R 1 . .
    H H21B 0.5430 0.8498 0.5183 0.071 Uiso calc R 1 . .
    C C22A 0.6834(2) 0.7858(3) 0.54953(19) 0.0522(7) Uani d . 1 . .
    H H22A 0.6522 0.7170 0.5533 0.063 Uiso calc R 1 . .
    H H22B 0.7332 0.7932 0.5987 0.063 Uiso calc R 1 . .
    C C28A 0.65841(19) 0.8003(2) 0.38829(19) 0.0474(6) Uani d . 1 . .
    H H28A 0.6862 0.7752 0.3363 0.057 Uiso calc R 1 . .
    H H28B 0.5992 0.7585 0.3977 0.057 Uiso calc R 1 . .
    O O3A 1.48053(13) 1.00257(17) 0.26184(14) 0.0501(5) Uani d . 1 . .
    H H3A1 1.5240 0.9707 0.2923 0.075 Uiso calc R 1 . .
    O O19A 0.63221(13) 0.91049(17) 0.38001(12) 0.0462(4) Uani d . 1 . .
    C C1B -0.2473(3) 0.2089(3) 0.1513(3) 0.0712(11) Uani d . 1 . .
    H H1B1 -0.2525 0.1906 0.0904 0.085 Uiso calc R 1 . .
    H H1B2 -0.2003 0.1599 0.1813 0.085 Uiso calc R 1 . .
    C C2B -0.3505(3) 0.1957(3) 0.1856(3) 0.0715(10) Uani d . 1 . .
    H H2B1 -0.3991 0.2409 0.1532 0.086 Uiso calc R 1 . .
    H H2B2 -0.3729 0.1232 0.1776 0.086 Uiso calc R 1 . .
    C C3B -0.3458(2) 0.2240(3) 0.2808(2) 0.0570(8) Uani d . 1 . .
    H H3B -0.2984 0.1756 0.3125 0.068 Uiso calc R 1 . .
    C C4B -0.3095(2) 0.3373(2) 0.29996(19) 0.0486(6) Uani d . 1 . .
    C C23B -0.3896(2) 0.4190(3) 0.2711(3) 0.0698(9) Uani d . 1 . .
    H H23D -0.4115 0.4082 0.2111 0.105 Uiso calc R 1 . .
    H H23E -0.3616 0.4885 0.2788 0.105 Uiso calc R 1 . .
    H H23F -0.4462 0.4117 0.3050 0.105 Uiso calc R 1 . .
    C C24B -0.2904(3) 0.3460(4) 0.3991(2) 0.0769(11) Uani d . 1 . .
    H H24D -0.2740 0.4177 0.4147 0.115 Uiso calc R 1 . .
    H H24E -0.2352 0.3008 0.4190 0.115 Uiso calc R 1 . .
    H H24F -0.3501 0.3250 0.4253 0.115 Uiso calc R 1 . .
    C C5B -0.20754(18) 0.3516(2) 0.25790(17) 0.0408(5) Uani d . 1 . .
    H H5B -0.1617 0.3012 0.2890 0.049 Uiso calc R 1 . .
    C C6B -0.1576(2) 0.4583(3) 0.2765(2) 0.0610(8) Uani d . 1 . .
    H H6B1 -0.1625 0.4771 0.3365 0.073 Uiso calc R 1 . .
    H H6B2 -0.1924 0.5119 0.2406 0.073 Uiso calc R 1 . .
    C C7B -0.0463(2) 0.4541(3) 0.2579(2) 0.0583(8) Uani d . 1 . .
    H H7B1 -0.0113 0.4045 0.2976 0.070 Uiso calc R 1 . .
    H H7B2 -0.0165 0.5231 0.2693 0.070 Uiso calc R 1 . .
    C C8B -0.02884(19) 0.4216(2) 0.16479(19) 0.0418(5) Uani d . 1 . .
    C C26B -0.0611(3) 0.5157(3) 0.1055(3) 0.0720(11) Uani d . 1 . .
    H H26D -0.0521 0.4977 0.0466 0.108 Uiso calc R 1 . .
    H H26E -0.0203 0.5761 0.1223 0.108 Uiso calc R 1 . .
    H H26F -0.1309 0.5318 0.1108 0.108 Uiso calc R 1 . .
    C C9B -0.09107(18) 0.3195(2) 0.14203(15) 0.0388(5) Uani d . 1 . .
    H H9B -0.0595 0.2651 0.1803 0.047 Uiso calc R 1 . .
    C C10B -0.20469(19) 0.3209(2) 0.16231(17) 0.0444(6) Uani d . 1 . .
    C C25B -0.2713(2) 0.3952(4) 0.0998(2) 0.0739(11) Uani d . 1 . .
    H H25D -0.2462 0.3944 0.0436 0.111 Uiso calc R 1 . .
    H H25E -0.2685 0.4659 0.1222 0.111 Uiso calc R 1 . .
    H H25F -0.3400 0.3708 0.0953 0.111 Uiso calc R 1 . .
    C C11B -0.0740(2) 0.2824(3) 0.05069(18) 0.0598(9) Uani d . 1 . .
    H H11C -0.1128 0.2186 0.0376 0.072 Uiso calc R 1 . .
    H H11D -0.0979 0.3361 0.0093 0.072 Uiso calc R 1 . .
    C C12B 0.0367(2) 0.2607(3) 0.0419(2) 0.0569(8) Uani d . 1 . .
    H H12C 0.0450 0.2402 -0.0172 0.068 Uiso calc R 1 . .
    H H12D 0.0583 0.2018 0.0790 0.068 Uiso calc R 1 . .
    C C13B 0.10390(18) 0.3549(2) 0.06550(15) 0.0394(5) Uani d . 1 . .
    H H13B 0.0829 0.4111 0.0244 0.047 Uiso calc R 1 . .
    C C14B 0.08792(18) 0.39761(19) 0.15696(16) 0.0372(5) Uani d . 1 . .
    C C27B 0.1273(2) 0.3165(3) 0.22556(17) 0.0516(7) Uani d . 1 . .
    H H27D 0.1914 0.2897 0.2115 0.077 Uiso calc R 1 . .
    H H27E 0.0799 0.2593 0.2267 0.077 Uiso calc R 1 . .
    H H27F 0.1350 0.3497 0.2813 0.077 Uiso calc R 1 . .
    C C15B 0.1532(2) 0.4977(2) 0.1723(2) 0.0571(8) Uani d . 1 . .
    H H15C 0.1288 0.5515 0.1312 0.069 Uiso calc R 1 . .
    H H15D 0.1453 0.5244 0.2299 0.069 Uiso calc R 1 . .
    C C16B 0.2653(2) 0.4786(3) 0.1634(2) 0.0636(9) Uani d . 1 . .
    H H16C 0.2925 0.4347 0.2111 0.076 Uiso calc R 1 . .
    H H16D 0.3005 0.5457 0.1678 0.076 Uiso calc R 1 . .
    C C17B 0.2866(2) 0.4255(2) 0.07837(19) 0.0492(6) Uani d . 1 . .
    C C18B 0.21616(19) 0.3323(2) 0.05480(15) 0.0396(5) Uani d . 1 . .
    H H18B 0.2384 0.2703 0.0891 0.048 Uiso calc R 1 . .
    C C19B 0.2399(2) 0.3173(3) -0.03868(18) 0.0620(9) Uani d . 1 . .
    H H19B 0.1868 0.2753 -0.0703 0.074 Uiso calc R 1 . .
    C C20B 0.3440(3) 0.2659(4) -0.0460(2) 0.0688(10) Uani d . 1 . .
    C C29B 0.3596(4) 0.2538(6) -0.1423(3) 0.115(2) Uani d . 1 . .
    H H29D 0.3569 0.3220 -0.1694 0.173 Uiso calc R 1 . .
    H H29E 0.3073 0.2097 -0.1695 0.173 Uiso calc R 1 . .
    H H29F 0.4242 0.2221 -0.1482 0.173 Uiso calc R 1 . .
    C C30B 0.3482(4) 0.1572(4) -0.0041(4) 0.0938(14) Uani d . 1 . .
    H H30D 0.3997 0.1158 -0.0277 0.141 Uiso calc R 1 . .
    H H30E 0.2840 0.1228 -0.0155 0.141 Uiso calc R 1 . .
    H H30F 0.3635 0.1644 0.0572 0.141 Uiso calc R 1 . .
    C C21B 0.4246(2) 0.3413(4) -0.0031(2) 0.0659(9) Uani d . 1 . .
    H H21C 0.4882 0.3036 0.0068 0.079 Uiso calc R 1 . .
    H H21D 0.4347 0.3992 -0.0423 0.079 Uiso calc R 1 . .
    C C22B 0.3958(2) 0.3857(3) 0.0823(2) 0.0608(8) Uani d . 1 . .
    H H22C 0.4411 0.4435 0.0995 0.073 Uiso calc R 1 . .
    H H22D 0.4051 0.3313 0.1262 0.073 Uiso calc R 1 . .
    C C28B 0.2655(3) 0.4934(3) -0.0014(3) 0.0750(11) Uani d . 1 . .
    H H28C 0.2104 0.5418 0.0062 0.090 Uiso calc R 1 . .
    H H28D 0.3250 0.5341 -0.0122 0.090 Uiso calc R 1 . .
    O O3B -0.4427(2) 0.2113(2) 0.3131(2) 0.0794(8) Uani d . 1 . .
    H H3B1 -0.4599 0.1493 0.3090 0.119 Uiso calc R 1 . .
    O O19B 0.2390(2) 0.4238(3) -0.07185(16) 0.0825(9) Uani d . 1 . .
loop_
    _atom_site_aniso_label
    _atom_site_aniso_U_11
    _atom_site_aniso_U_22
    _atom_site_aniso_U_33
    _atom_site_aniso_U_12
    _atom_site_aniso_U_13
    _atom_site_aniso_U_23
    C1A 0.0370(12) 0.0286(11) 0.0573(15) -0.0037(9) 0.0131(11) 0.0015(10)
    C2A 0.0405(13) 0.0349(12) 0.0575(15) -0.0081(10) 0.0151(11) 0.0023(11)
    C3A 0.0307(11) 0.0408(13) 0.0431(12) -0.0083(10) 0.0061(9) 0.0012(10)
    C4A 0.0303(10) 0.0366(12) 0.0424(12) -0.0021(9) 0.0068(9) -0.0029(10)
    C23A 0.0501(15) 0.0683(19) 0.0447(14) -0.0031(14) 0.0178(12) -0.0087(13)
    C24A 0.0324(12) 0.0425(14) 0.079(2) 0.0015(11) 0.0106(12) 0.0039(13)
    C5A 0.0277(10) 0.0303(11) 0.0350(11) -0.0034(9) 0.0039(8) -0.0024(9)
    C6A 0.0332(11) 0.0328(12) 0.0571(15) -0.0037(9) 0.0087(10) -0.0124(11)
    C7A 0.0317(11) 0.0273(11) 0.0655(16) -0.0036(9) 0.0124(11) -0.0051(11)
    C8A 0.0259(10) 0.0328(11) 0.0406(11) -0.0017(8) 0.0022(8) -0.0032(9)
    C26A 0.0348(12) 0.0666(18) 0.0418(13) -0.0087(12) 0.0005(9) -0.0081(12)
    C9A 0.0286(10) 0.0286(11) 0.0392(11) -0.0003(8) 0.0041(8) 0.0003(9)
    C10A 0.0316(10) 0.0313(11) 0.0368(11) 0.0005(9) 0.0043(8) 0.0042(9)
    C25A 0.0412(13) 0.0647(19) 0.0463(14) 0.0044(13) 0.0030(11) 0.0171(13)
    C11A 0.0365(12) 0.0308(12) 0.0681(17) 0.0038(10) 0.0145(12) 0.0092(12)
    C12A 0.0349(12) 0.0298(12) 0.0662(17) -0.0004(10) 0.0155(11) -0.0025(11)
    C13A 0.0276(10) 0.0326(11) 0.0399(12) -0.0002(9) 0.0044(8) 0.0012(9)
    C14A 0.0276(10) 0.0288(10) 0.0426(12) -0.0007(8) 0.0038(8) 0.0003(9)
    C27A 0.0361(11) 0.0497(15) 0.0440(13) 0.0024(11) 0.0018(9) 0.0052(12)
    C15A 0.0370(12) 0.0317(12) 0.0622(16) -0.0041(10) 0.0096(11) -0.0029(11)
    C16A 0.0417(13) 0.0362(13) 0.0656(17) -0.0055(11) 0.0098(12) 0.0070(12)
    C17A 0.0315(11) 0.0414(13) 0.0448(13) -0.0054(10) 0.0059(9) 0.0024(10)
    C18A 0.0293(10) 0.0360(12) 0.0392(12) -0.0017(9) 0.0039(9) -0.0002(9)
    C19A 0.0319(11) 0.0438(13) 0.0414(12) 0.0010(10) 0.0043(9) 0.0001(11)
    C20A 0.0374(12) 0.0576(17) 0.0452(14) 0.0042(12) 0.0104(10) -0.0046(12)
    C29A 0.0428(14) 0.074(2) 0.0596(18) 0.0124(15) 0.0118(13) -0.0085(16)
    C30A 0.0633(19) 0.079(2) 0.0469(16) 0.0099(17) 0.0034(14) -0.0166(15)
    C21A 0.0505(15) 0.069(2) 0.0625(18) -0.0006(15) 0.0262(13) 0.0029(16)
    C22A 0.0479(14) 0.0561(17) 0.0547(16) -0.0056(13) 0.0173(12) 0.0106(13)
    C28A 0.0357(12) 0.0511(15) 0.0546(15) -0.0044(11) -0.0004(10) -0.0086(12)
    O3A 0.0318(8) 0.0523(11) 0.0673(12) -0.0081(8) 0.0104(8) 0.0076(10)
    O19A 0.0380(9) 0.0549(11) 0.0442(10) 0.0065(8) -0.0049(7) -0.0054(8)
    C1B 0.064(2) 0.067(2) 0.086(2) -0.0353(18) 0.0331(18) -0.0368(19)
    C2B 0.0626(19) 0.066(2) 0.089(3) -0.0335(17) 0.0255(18) -0.0284(19)
    C3B 0.0506(16) 0.0530(17) 0.0701(19) -0.0124(14) 0.0211(14) -0.0017(15)
    C4B 0.0413(13) 0.0477(15) 0.0575(15) -0.0065(12) 0.0084(11) -0.0075(13)
    C23B 0.0454(16) 0.063(2) 0.104(3) 0.0024(15) 0.0206(17) 0.000(2)
    C24B 0.0607(19) 0.112(3) 0.0605(19) -0.023(2) 0.0180(15) -0.017(2)
    C5B 0.0352(11) 0.0368(12) 0.0504(14) -0.0047(10) 0.0035(10) -0.0068(11)
    C6B 0.0501(16) 0.0507(17) 0.085(2) -0.0141(14) 0.0227(15) -0.0233(16)
    C7B 0.0470(15) 0.0514(16) 0.079(2) -0.0181(13) 0.0180(14) -0.0327(15)
    C8B 0.0379(12) 0.0282(11) 0.0590(15) -0.0054(9) 0.0026(10) 0.0031(11)
    C26B 0.0490(16) 0.0510(18) 0.117(3) 0.0050(14) 0.0129(18) 0.037(2)
    C9B 0.0401(12) 0.0371(12) 0.0388(12) -0.0108(10) 0.0009(9) -0.0040(10)
    C10B 0.0393(12) 0.0494(15) 0.0443(13) -0.0125(11) 0.0024(10) -0.0038(12)
    C25B 0.0444(16) 0.111(3) 0.065(2) -0.0022(18) -0.0034(14) 0.022(2)
    C11B 0.0533(16) 0.083(2) 0.0436(14) -0.0297(16) 0.0066(12) -0.0196(15)
    C12B 0.0573(16) 0.0645(19) 0.0505(15) -0.0237(15) 0.0146(13) -0.0230(14)
    C13B 0.0390(12) 0.0444(13) 0.0340(11) -0.0114(10) -0.0013(9) 0.0048(10)
    C14B 0.0364(11) 0.0314(11) 0.0430(12) -0.0055(9) -0.0002(9) -0.0040(9)
    C27B 0.0461(14) 0.0678(19) 0.0398(13) 0.0066(14) -0.0015(10) 0.0051(13)
    C15B 0.0489(15) 0.0438(15) 0.080(2) -0.0155(12) 0.0113(14) -0.0201(15)
    C16B 0.0478(15) 0.062(2) 0.082(2) -0.0183(15) 0.0073(14) -0.0259(17)
    C17B 0.0407(13) 0.0497(16) 0.0568(16) -0.0121(12) 0.0028(11) -0.0006(13)
    C18B 0.0423(12) 0.0441(14) 0.0320(11) -0.0060(11) 0.0003(9) 0.0004(10)
    C19B 0.0491(15) 0.099(3) 0.0386(14) -0.0242(17) 0.0072(11) -0.0054(16)
    C20B 0.0576(18) 0.098(3) 0.0538(17) -0.0161(19) 0.0226(14) -0.0196(18)
    C29B 0.083(3) 0.201(7) 0.067(2) -0.040(4) 0.036(2) -0.049(3)
    C30B 0.090(3) 0.079(3) 0.120(4) 0.003(2) 0.045(3) -0.023(3)
    C21B 0.0448(15) 0.095(3) 0.0585(18) -0.0074(17) 0.0080(13) 0.0002(18)
    C22B 0.0371(13) 0.080(2) 0.0638(18) -0.0079(15) -0.0007(12) -0.0097(17)
    C28B 0.0590(19) 0.069(2) 0.098(3) -0.0090(17) 0.0142(19) 0.035(2)
    O3B 0.0670(14) 0.0738(16) 0.1036(19) -0.0283(13) 0.0428(14) -0.0159(15)
    O19B 0.0687(15) 0.127(3) 0.0513(13) -0.0092(16) 0.0022(11) 0.0403(15)
_geom_special_details
;
All e.s.d.'s (except the e.s.d. in the dihedral angle between two l.s. planes)
are estimated using the full covariance matrix. The cell e.s.d.'s are taken
into account individually in the estimation of e.s.d.'s in distances, angles
and torsion angles; correlations between e.s.d.'s in cell parameters are only
used when they are defined by crystal symmetry. An approximate (isotropic)
treatment of cell e.s.d.'s is used for estimating e.s.d.'s involving l.s.
planes.
;
loop_
    _geom_bond_atom_site_label_1
    _geom_bond_atom_site_label_2
    _geom_bond_site_symmetry_2
    _geom_bond_distance
    _geom_bond_publ_flag
    C1A C2A . 1.535(3) ?
    C1A C10A . 1.546(3) ?
    C1A H1A1 . 0.9700 ?
    C1A H1A2 . 0.9700 ?
    C2A C3A . 1.503(4) ?
    C2A H2A1 . 0.9700 ?
    C2A H2A2 . 0.9700 ?
    C3A O3A . 1.438(3) ?
    C3A C4A . 1.544(3) ?
    C3A H3A . 0.9800 ?
    C4A C23A . 1.534(4) ?
    C4A C24A . 1.539(4) ?
    C4A C5A . 1.560(3) ?
    C23A H23A . 0.9600 ?
    C23A H23B . 0.9600 ?
    C23A H23C . 0.9600 ?
    C24A H24A . 0.9600 ?
    C24A H24B . 0.9600 ?
    C24A H24C . 0.9600 ?
    C5A C6A . 1.525(3) ?
    C5A C10A . 1.558(3) ?
    C5A H5A . 0.9800 ?
    C6A C7A . 1.523(3) ?
    C6A H6A1 . 0.9700 ?
    C6A H6A2 . 0.9700 ?
    C7A C8A . 1.537(3) ?
    C7A H7A1 . 0.9700 ?
    C7A H7A2 . 0.9700 ?
    C8A C26A . 1.546(3) ?
    C8A C9A . 1.560(3) ?
    C8A C14A . 1.597(3) ?
    C26A H26A . 0.9600 ?
    C26A H26B . 0.9600 ?
    C26A H26C . 0.9600 ?
    C9A C11A . 1.537(3) ?
    C9A C10A . 1.572(3) ?
    C9A H9A . 0.9800 ?
    C10A C25A . 1.538(3) ?
    C25A H25A . 0.9600 ?
    C25A H25B . 0.9600 ?
    C25A H25C . 0.9600 ?
    C11A C12A . 1.517(4) ?
    C11A H11A . 0.9700 ?
    C11A H11B . 0.9700 ?
    C12A C13A . 1.532(3) ?
    C12A H12A . 0.9700 ?
    C12A H12B . 0.9700 ?
    C13A C18A . 1.534(3) ?
    C13A C14A . 1.558(3) ?
    C13A H13A . 0.9800 ?
    C14A C27A . 1.543(3) ?
    C14A C15A . 1.545(3) ?
    C27A H27A . 0.9600 ?
    C27A H27B . 0.9600 ?
    C27A H27C . 0.9600 ?
    C15A C16A . 1.518(4) ?
    C15A H15A . 0.9700 ?
    C15A H15B . 0.9700 ?
    C16A C17A . 1.523(4) ?
    C16A H16A . 0.9700 ?
    C16A H16B . 0.9700 ?
    C17A C28A . 1.525(4) ?
    C17A C22A . 1.537(4) ?
    C17A C18A . 1.544(3) ?
    C18A C19A . 1.534(3) ?
    C18A H18A . 0.9800 ?
    C19A O19A . 1.452(3) ?
    C19A C20A . 1.542(3) ?
    C19A H19A . 0.9800 ?
    C20A C30A . 1.531(4) ?
    C20A C21A . 1.533(5) ?
    C20A C29A . 1.535(4) ?
    C29A H29A . 0.9600 ?
    C29A H29B . 0.9600 ?
    C29A H29C . 0.9600 ?
    C30A H30A . 0.9600 ?
    C30A H30B . 0.9600 ?
    C30A H30C . 0.9600 ?
    C21A C22A . 1.524(5) ?
    C21A H21A . 0.9700 ?
    C21A H21B . 0.9700 ?
    C22A H22A . 0.9700 ?
    C22A H22B . 0.9700 ?
    C28A O19A . 1.442(4) ?
    C28A H28A . 0.9700 ?
    C28A H28B . 0.9700 ?
    O3A H3A1 . 0.8200 ?
    C1B C2B . 1.522(4) ?
    C1B C10B . 1.532(4) ?
    C1B H1B1 . 0.9700 ?
    C1B H1B2 . 0.9700 ?
    C2B C3B . 1.518(5) ?
    C2B H2B1 . 0.9700 ?
    C2B H2B2 . 0.9700 ?
    C3B O3B . 1.431(4) ?
    C3B C4B . 1.535(4) ?
    C3B H3B . 0.9800 ?
    C4B C23B . 1.523(5) ?
    C4B C24B . 1.542(5) ?
    C4B C5B . 1.565(4) ?
    C23B H23D . 0.9600 ?
    C23B H23E . 0.9600 ?
    C23B H23F . 0.9600 ?
    C24B H24D . 0.9600 ?
    C24B H24E . 0.9600 ?
    C24B H24F . 0.9600 ?
    C5B C6B . 1.521(4) ?
    C5B C10B . 1.538(4) ?
    C5B H5B . 0.9800 ?
    C6B C7B . 1.532(4) ?
    C6B H6B1 . 0.9700 ?
    C6B H6B2 . 0.9700 ?
    C7B C8B . 1.540(4) ?
    C7B H7B1 . 0.9700 ?
    C7B H7B2 . 0.9700 ?
    C8B C26B . 1.543(4) ?
    C8B C9B . 1.559(3) ?
    C8B C14B . 1.595(3) ?
    C26B H26D . 0.9600 ?
    C26B H26E . 0.9600 ?
    C26B H26F . 0.9600 ?
    C9B C11B . 1.529(4) ?
    C9B C10B . 1.568(3) ?
    C9B H9B . 0.9800 ?
    C10B C25B . 1.569(5) ?
    C25B H25D . 0.9600 ?
    C25B H25E . 0.9600 ?
    C25B H25F . 0.9600 ?
    C11B C12B . 1.514(4) ?
    C11B H11C . 0.9700 ?
    C11B H11D . 0.9700 ?
    C12B C13B . 1.516(4) ?
    C12B H12C . 0.9700 ?
    C12B H12D . 0.9700 ?
    C13B C18B . 1.542(4) ?
    C13B C14B . 1.551(3) ?
    C13B H13B . 0.9800 ?
    C14B C27B . 1.539(4) ?
    C14B C15B . 1.543(3) ?
    C27B H27D . 0.9600 ?
    C27B H27E . 0.9600 ?
    C27B H27F . 0.9600 ?
    C15B C16B . 1.527(4) ?
    C15B H15C . 0.9700 ?
    C15B H15D . 0.9700 ?
    C16B C17B . 1.529(4) ?
    C16B H16C . 0.9700 ?
    C16B H16D . 0.9700 ?
    C17B C28B . 1.514(5) ?
    C17B C18B . 1.532(4) ?
    C17B C22B . 1.533(4) ?
    C18B C19B . 1.523(4) ?
    C18B H18B . 0.9800 ?
    C19B O19B . 1.444(5) ?
    C19B C20B . 1.541(5) ?
    C19B H19B . 0.9800 ?
    C20B C30B . 1.522(7) ?
    C20B C29B . 1.535(5) ?
    C20B C21B . 1.542(5) ?
    C29B H29D . 0.9600 ?
    C29B H29E . 0.9600 ?
    C29B H29F . 0.9600 ?
    C30B H30D . 0.9600 ?
    C30B H30E . 0.9600 ?
    C30B H30F . 0.9600 ?
    C21B C22B . 1.519(5) ?
    C21B H21C . 0.9700 ?
    C21B H21D . 0.9700 ?
    C22B H22C . 0.9700 ?
    C22B H22D . 0.9700 ?
    C28B O19B . 1.424(5) ?
    C28B H28C . 0.9700 ?
    C28B H28D . 0.9700 ?
    O3B H3B1 . 0.8200 ?
loop_
    _geom_angle_atom_site_label_1
    _geom_angle_atom_site_label_2
    _geom_angle_atom_site_label_3
    _geom_angle_site_symmetry_1
    _geom_angle_site_symmetry_3
    _geom_angle
    _geom_angle_publ_flag
    C2A C1A C10A . . 113.4(2) ?
    C2A C1A H1A1 . . 108.9 ?
    C10A C1A H1A1 . . 108.9 ?
    C2A C1A H1A2 . . 108.9 ?
    C10A C1A H1A2 . . 108.9 ?
    H1A1 C1A H1A2 . . 107.7 ?
    C3A C2A C1A . . 110.3(2) ?
    C3A C2A H2A1 . . 109.6 ?
    C1A C2A H2A1 . . 109.6 ?
    C3A C2A H2A2 . . 109.6 ?
    C1A C2A H2A2 . . 109.6 ?
    H2A1 C2A H2A2 . . 108.1 ?
    O3A C3A C2A . . 107.9(2) ?
    O3A C3A C4A . . 112.9(2) ?
    C2A C3A C4A . . 113.49(19) ?
    O3A C3A H3A . . 107.4 ?
    C2A C3A H3A . . 107.4 ?
    C4A C3A H3A . . 107.4 ?
    C23A C4A C24A . . 107.7(2) ?
    C23A C4A C3A . . 111.4(2) ?
    C24A C4A C3A . . 107.50(19) ?
    C23A C4A C5A . . 115.2(2) ?
    C24A C4A C5A . . 108.6(2) ?
    C3A C4A C5A . . 106.31(18) ?
    C4A C23A H23A . . 109.5 ?
    C4A C23A H23B . . 109.5 ?
    H23A C23A H23B . . 109.5 ?
    C4A C23A H23C . . 109.5 ?
    H23A C23A H23C . . 109.5 ?
    H23B C23A H23C . . 109.5 ?
    C4A C24A H24A . . 109.5 ?
    C4A C24A H24B . . 109.5 ?
    H24A C24A H24B . . 109.5 ?
    C4A C24A H24C . . 109.5 ?
    H24A C24A H24C . . 109.5 ?
    H24B C24A H24C . . 109.5 ?
    C6A C5A C10A . . 110.85(17) ?
    C6A C5A C4A . . 114.69(19) ?
    C10A C5A C4A . . 117.16(19) ?
    C6A C5A H5A . . 104.1 ?
    C10A C5A H5A . . 104.1 ?
    C4A C5A H5A . . 104.1 ?
    C7A C6A C5A . . 109.95(19) ?
    C7A C6A H6A1 . . 109.7 ?
    C5A C6A H6A1 . . 109.7 ?
    C7A C6A H6A2 . . 109.7 ?
    C5A C6A H6A2 . . 109.7 ?
    H6A1 C6A H6A2 . . 108.2 ?
    C6A C7A C8A . . 114.0(2) ?
    C6A C7A H7A1 . . 108.8 ?
    C8A C7A H7A1 . . 108.8 ?
    C6A C7A H7A2 . . 108.8 ?
    C8A C7A H7A2 . . 108.8 ?
    H7A1 C7A H7A2 . . 107.7 ?
    C7A C8A C26A . . 107.2(2) ?
    C7A C8A C9A . . 108.81(17) ?
    C26A C8A C9A . . 112.0(2) ?
    C7A C8A C14A . . 110.28(19) ?
    C26A C8A C14A . . 110.04(18) ?
    C9A C8A C14A . . 108.49(17) ?
    C8A C26A H26A . . 109.5 ?
    C8A C26A H26B . . 109.5 ?
    H26A C26A H26B . . 109.5 ?
    C8A C26A H26C . . 109.5 ?
    H26A C26A H26C . . 109.5 ?
    H26B C26A H26C . . 109.5 ?
    C11A C9A C8A . . 110.67(18) ?
    C11A C9A C10A . . 114.15(19) ?
    C8A C9A C10A . . 117.04(19) ?
    C11A C9A H9A . . 104.5 ?
    C8A C9A H9A . . 104.5 ?
    C10A C9A H9A . . 104.5 ?
    C25A C10A C1A . . 108.3(2) ?
    C25A C10A C5A . . 114.6(2) ?
    C1A C10A C5A . . 106.66(17) ?
    C25A C10A C9A . . 112.66(19) ?
    C1A C10A C9A . . 107.49(19) ?
    C5A C10A C9A . . 106.78(18) ?
    C10A C25A H25A . . 109.5 ?
    C10A C25A H25B . . 109.5 ?
    H25A C25A H25B . . 109.5 ?
    C10A C25A H25C . . 109.5 ?
    H25A C25A H25C . . 109.5 ?
    H25B C25A H25C . . 109.5 ?
    C12A C11A C9A . . 112.3(2) ?
    C12A C11A H11A . . 109.1 ?
    C9A C11A H11A . . 109.1 ?
    C12A C11A H11B . . 109.1 ?
    C9A C11A H11B . . 109.1 ?
    H11A C11A H11B . . 107.9 ?
    C11A C12A C13A . . 112.7(2) ?
    C11A C12A H12A . . 109.0 ?
    C13A C12A H12A . . 109.0 ?
    C11A C12A H12B . . 109.0 ?
    C13A C12A H12B . . 109.0 ?
    H12A C12A H12B . . 107.8 ?
    C12A C13A C18A . . 111.5(2) ?
    C12A C13A C14A . . 110.98(17) ?
    C18A C13A C14A . . 112.58(19) ?
    C12A C13A H13A . . 107.2 ?
    C18A C13A H13A . . 107.2 ?
    C14A C13A H13A . . 107.2 ?
    C27A C14A C15A . . 106.7(2) ?
    C27A C14A C13A . . 110.32(19) ?
    C15A C14A C13A . . 108.20(17) ?
    C27A C14A C8A . . 111.64(18) ?
    C15A C14A C8A . . 111.18(19) ?
    C13A C14A C8A . . 108.73(18) ?
    C14A C27A H27A . . 109.5 ?
    C14A C27A H27B . . 109.5 ?
    H27A C27A H27B . . 109.5 ?
    C14A C27A H27C . . 109.5 ?
    H27A C27A H27C . . 109.5 ?
    H27B C27A H27C . . 109.5 ?
    C16A C15A C14A . . 113.7(2) ?
    C16A C15A H15A . . 108.8 ?
    C14A C15A H15A . . 108.8 ?
    C16A C15A H15B . . 108.8 ?
    C14A C15A H15B . . 108.8 ?
    H15A C15A H15B . . 107.7 ?
    C15A C16A C17A . . 113.9(2) ?
    C15A C16A H16A . . 108.8 ?
    C17A C16A H16A . . 108.8 ?
    C15A C16A H16B . . 108.8 ?
    C17A C16A H16B . . 108.8 ?
    H16A C16A H16B . . 107.7 ?
    C16A C17A C28A . . 112.5(2) ?
    C16A C17A C22A . . 111.7(2) ?
    C28A C17A C22A . . 109.6(2) ?
    C16A C17A C18A . . 113.90(18) ?
    C28A C17A C18A . . 100.9(2) ?
    C22A C17A C18A . . 107.5(2) ?
    C13A C18A C19A . . 113.9(2) ?
    C13A C18A C17A . . 114.4(2) ?
    C19A C18A C17A . . 98.75(18) ?
    C13A C18A H18A . . 109.8 ?
    C19A C18A H18A . . 109.8 ?
    C17A C18A H18A . . 109.8 ?
    O19A C19A C18A . . 103.5(2) ?
    O19A C19A C20A . . 109.8(2) ?
    C18A C19A C20A . . 112.0(2) ?
    O19A C19A H19A . . 110.5 ?
    C18A C19A H19A . . 110.5 ?
    C20A C19A H19A . . 110.5 ?
    C30A C20A C21A . . 112.1(3) ?
    C30A C20A C29A . . 107.6(3) ?
    C21A C20A C29A . . 109.9(2) ?
    C30A C20A C19A . . 109.6(2) ?
    C21A C20A C19A . . 108.1(2) ?
    C29A C20A C19A . . 109.6(2) ?
    C20A C29A H29A . . 109.5 ?
    C20A C29A H29B . . 109.5 ?
    H29A C29A H29B . . 109.5 ?
    C20A C29A H29C . . 109.5 ?
    H29A C29A H29C . . 109.5 ?
    H29B C29A H29C . . 109.5 ?
    C20A C30A H30A . . 109.5 ?
    C20A C30A H30B . . 109.5 ?
    H30A C30A H30B . . 109.5 ?
    C20A C30A H30C . . 109.5 ?
    H30A C30A H30C . . 109.5 ?
    H30B C30A H30C . . 109.5 ?
    C22A C21A C20A . . 114.5(2) ?
    C22A C21A H21A . . 108.6 ?
    C20A C21A H21A . . 108.6 ?
    C22A C21A H21B . . 108.6 ?
    C20A C21A H21B . . 108.6 ?
    H21A C21A H21B . . 107.6 ?
    C21A C22A C17A . . 112.9(2) ?
    C21A C22A H22A . . 109.0 ?
    C17A C22A H22A . . 109.0 ?
    C21A C22A H22B . . 109.0 ?
    C17A C22A H22B . . 109.0 ?
    H22A C22A H22B . . 107.8 ?
    O19A C28A C17A . . 106.4(2) ?
    O19A C28A H28A . . 110.5 ?
    C17A C28A H28A . . 110.5 ?
    O19A C28A H28B . . 110.5 ?
    C17A C28A H28B . . 110.5 ?
    H28A C28A H28B . . 108.6 ?
    C3A O3A H3A1 . . 109.5 ?
    C28A O19A C19A . . 108.55(19) ?
    C2B C1B C10B . . 113.4(3) ?
    C2B C1B H1B1 . . 108.9 ?
    C10B C1B H1B1 . . 108.9 ?
    C2B C1B H1B2 . . 108.9 ?
    C10B C1B H1B2 . . 108.9 ?
    H1B1 C1B H1B2 . . 107.7 ?
    C3B C2B C1B . . 110.6(3) ?
    C3B C2B H2B1 . . 109.5 ?
    C1B C2B H2B1 . . 109.5 ?
    C3B C2B H2B2 . . 109.5 ?
    C1B C2B H2B2 . . 109.5 ?
    H2B1 C2B H2B2 . . 108.1 ?
    O3B C3B C2B . . 110.7(3) ?
    O3B C3B C4B . . 108.3(3) ?
    C2B C3B C4B . . 113.3(3) ?
    O3B C3B H3B . . 108.2 ?
    C2B C3B H3B . . 108.2 ?
    C4B C3B H3B . . 108.2 ?
    C23B C4B C3B . . 112.3(3) ?
    C23B C4B C24B . . 107.2(3) ?
    C3B C4B C24B . . 106.4(3) ?
    C23B C4B C5B . . 114.0(3) ?
    C3B C4B C5B . . 107.2(2) ?
    C24B C4B C5B . . 109.6(2) ?
    C4B C23B H23D . . 109.5 ?
    C4B C23B H23E . . 109.5 ?
    H23D C23B H23E . . 109.5 ?
    C4B C23B H23F . . 109.5 ?
    H23D C23B H23F . . 109.5 ?
    H23E C23B H23F . . 109.5 ?
    C4B C24B H24D . . 109.5 ?
    C4B C24B H24E . . 109.5 ?
    H24D C24B H24E . . 109.5 ?
    C4B C24B H24F . . 109.5 ?
    H24D C24B H24F . . 109.5 ?
    H24E C24B H24F . . 109.5 ?
    C6B C5B C10B . . 111.1(2) ?
    C6B C5B C4B . . 113.8(2) ?
    C10B C5B C4B . . 117.9(2) ?
    C6B C5B H5B . . 104.1 ?
    C10B C5B H5B . . 104.1 ?
    C4B C5B H5B . . 104.1 ?
    C5B C6B C7B . . 110.2(2) ?
    C5B C6B H6B1 . . 109.6 ?
    C7B C6B H6B1 . . 109.6 ?
    C5B C6B H6B2 . . 109.6 ?
    C7B C6B H6B2 . . 109.6 ?
    H6B1 C6B H6B2 . . 108.1 ?
    C6B C7B C8B . . 114.4(2) ?
    C6B C7B H7B1 . . 108.7 ?
    C8B C7B H7B1 . . 108.7 ?
    C6B C7B H7B2 . . 108.7 ?
    C8B C7B H7B2 . . 108.7 ?
    H7B1 C7B H7B2 . . 107.6 ?
    C7B C8B C26B . . 107.2(3) ?
    C7B C8B C9B . . 108.3(2) ?
    C26B C8B C9B . . 113.1(2) ?
    C7B C8B C14B . . 110.5(2) ?
    C26B C8B C14B . . 108.8(2) ?
    C9B C8B C14B . . 108.9(2) ?
    C8B C26B H26D . . 109.5 ?
    C8B C26B H26E . . 109.5 ?
    H26D C26B H26E . . 109.5 ?
    C8B C26B H26F . . 109.5 ?
    H26D C26B H26F . . 109.5 ?
    H26E C26B H26F . . 109.5 ?
    C11B C9B C8B . . 110.3(2) ?
    C11B C9B C10B . . 114.3(2) ?
    C8B C9B C10B . . 116.5(2) ?
    C11B C9B H9B . . 104.8 ?
    C8B C9B H9B . . 104.8 ?
    C10B C9B H9B . . 104.8 ?
    C1B C10B C5B . . 107.6(2) ?
    C1B C10B C9B . . 108.6(2) ?
    C5B C10B C9B . . 107.56(19) ?
    C1B C10B C25B . . 107.7(3) ?
    C5B C10B C25B . . 112.6(3) ?
    C9B C10B C25B . . 112.5(2) ?
    C10B C25B H25D . . 109.5 ?
    C10B C25B H25E . . 109.5 ?
    H25D C25B H25E . . 109.5 ?
    C10B C25B H25F . . 109.5 ?
    H25D C25B H25F . . 109.5 ?
    H25E C25B H25F . . 109.5 ?
    C12B C11B C9B . . 111.2(2) ?
    C12B C11B H11C . . 109.4 ?
    C9B C11B H11C . . 109.4 ?
    C12B C11B H11D . . 109.4 ?
    C9B C11B H11D . . 109.4 ?
    H11C C11B H11D . . 108.0 ?
    C11B C12B C13B . . 113.0(3) ?
    C11B C12B H12C . . 109.0 ?
    C13B C12B H12C . . 109.0 ?
    C11B C12B H12D . . 109.0 ?
    C13B C12B H12D . . 109.0 ?
    H12C C12B H12D . . 107.8 ?
    C12B C13B C18B . . 112.5(2) ?
    C12B C13B C14B . . 111.8(2) ?
    C18B C13B C14B . . 111.98(18) ?
    C12B C13B H13B . . 106.7 ?
    C18B C13B H13B . . 106.7 ?
    C14B C13B H13B . . 106.7 ?
    C27B C14B C15B . . 106.8(2) ?
    C27B C14B C13B . . 109.6(2) ?
    C15B C14B C13B . . 108.0(2) ?
    C27B C14B C8B . . 110.4(2) ?
    C15B C14B C8B . . 111.6(2) ?
    C13B C14B C8B . . 110.35(19) ?
    C14B C27B H27D . . 109.5 ?
    C14B C27B H27E . . 109.5 ?
    H27D C27B H27E . . 109.5 ?
    C14B C27B H27F . . 109.5 ?
    H27D C27B H27F . . 109.5 ?
    H27E C27B H27F . . 109.5 ?
    C16B C15B C14B . . 113.2(2) ?
    C16B C15B H15C . . 108.9 ?
    C14B C15B H15C . . 108.9 ?
    C16B C15B H15D . . 108.9 ?
    C14B C15B H15D . . 108.9 ?
    H15C C15B H15D . . 107.7 ?
    C15B C16B C17B . . 113.8(2) ?
    C15B C16B H16C . . 108.8 ?
    C17B C16B H16C . . 108.8 ?
    C15B C16B H16D . . 108.8 ?
    C17B C16B H16D . . 108.8 ?
    H16C C16B H16D . . 107.7 ?
    C28B C17B C16B . . 114.9(3) ?
    C28B C17B C18B . . 100.2(2) ?
    C16B C17B C18B . . 113.0(2) ?
    C28B C17B C22B . . 109.1(3) ?
    C16B C17B C22B . . 110.9(2) ?
    C18B C17B C22B . . 108.2(3) ?
    C19B C18B C17B . . 98.7(2) ?
    C19B C18B C13B . . 114.1(2) ?
    C17B C18B C13B . . 114.0(2) ?
    C19B C18B H18B . . 109.9 ?
    C17B C18B H18B . . 109.9 ?
    C13B C18B H18B . . 109.9 ?
    O19B C19B C18B . . 103.1(3) ?
    O19B C19B C20B . . 110.3(3) ?
    C18B C19B C20B . . 112.6(3) ?
    O19B C19B H19B . . 110.2 ?
    C18B C19B H19B . . 110.2 ?
    C20B C19B H19B . . 110.2 ?
    C30B C20B C29B . . 108.7(4) ?
    C30B C20B C19B . . 110.5(3) ?
    C29B C20B C19B . . 108.2(3) ?
    C30B C20B C21B . . 112.2(4) ?
    C29B C20B C21B . . 109.6(3) ?
    C19B C20B C21B . . 107.5(3) ?
    C20B C29B H29D . . 109.5 ?
    C20B C29B H29E . . 109.5 ?
    H29D C29B H29E . . 109.5 ?
    C20B C29B H29F . . 109.5 ?
    H29D C29B H29F . . 109.5 ?
    H29E C29B H29F . . 109.5 ?
    C20B C30B H30D . . 109.5 ?
    C20B C30B H30E . . 109.5 ?
    H30D C30B H30E . . 109.5 ?
    C20B C30B H30F . . 109.5 ?
    H30D C30B H30F . . 109.5 ?
    H30E C30B H30F . . 109.5 ?
    C22B C21B C20B . . 112.8(3) ?
    C22B C21B H21C . . 109.0 ?
    C20B C21B H21C . . 109.0 ?
    C22B C21B H21D . . 109.0 ?
    C20B C21B H21D . . 109.0 ?
    H21C C21B H21D . . 107.8 ?
    C21B C22B C17B . . 113.4(3) ?
    C21B C22B H22C . . 108.9 ?
    C17B C22B H22C . . 108.9 ?
    C21B C22B H22D . . 108.9 ?
    C17B C22B H22D . . 108.9 ?
    H22C C22B H22D . . 107.7 ?
    O19B C28B C17B . . 107.0(3) ?
    O19B C28B H28C . . 110.3 ?
    C17B C28B H28C . . 110.3 ?
    O19B C28B H28D . . 110.3 ?
    C17B C28B H28D . . 110.3 ?
    H28C C28B H28D . . 108.6 ?
    C3B O3B H3B1 . . 109.5 ?
    C28B O19B C19B . . 108.1(2) ?
loop_
    _geom_torsion_atom_site_label_1
    _geom_torsion_atom_site_label_2
    _geom_torsion_atom_site_label_3
    _geom_torsion_atom_site_label_4
    _geom_torsion_site_symmetry_1
    _geom_torsion_site_symmetry_2
    _geom_torsion_site_symmetry_3
    _geom_torsion_site_symmetry_4
    _geom_torsion
    _geom_torsion_publ_flag
    C10A C1A C2A C3A . . . . -58.3(3) ?
    C1A C2A C3A O3A . . . . -174.8(2) ?
    C1A C2A C3A C4A . . . . 59.4(3) ?
    O3A C3A C4A C23A . . . . -52.3(3) ?
    C2A C3A C4A C23A . . . . 70.9(3) ?
    O3A C3A C4A C24A . . . . 65.4(3) ?
    C2A C3A C4A C24A . . . . -171.4(2) ?
    O3A C3A C4A C5A . . . . -178.45(19) ?
    C2A C3A C4A C5A . . . . -55.3(3) ?
    C23A C4A C5A C6A . . . . 62.6(3) ?
    C24A C4A C5A C6A . . . . -58.1(3) ?
    C3A C4A C5A C6A . . . . -173.5(2) ?
    C23A C4A C5A C10A . . . . -69.9(3) ?
    C24A C4A C5A C10A . . . . 169.3(2) ?
    C3A C4A C5A C10A . . . . 53.9(2) ?
    C10A C5A C6A C7A . . . . -63.0(3) ?
    C4A C5A C6A C7A . . . . 161.6(2) ?
    C5A C6A C7A C8A . . . . 59.0(3) ?
    C6A C7A C8A C26A . . . . 71.5(3) ?
    C6A C7A C8A C9A . . . . -49.8(3) ?
    C6A C7A C8A C14A . . . . -168.72(19) ?
    C7A C8A C9A C11A . . . . -178.7(2) ?
    C26A C8A C9A C11A . . . . 62.9(3) ?
    C14A C8A C9A C11A . . . . -58.7(2) ?
    C7A C8A C9A C10A . . . . 48.2(3) ?
    C26A C8A C9A C10A . . . . -70.2(2) ?
    C14A C8A C9A C10A . . . . 168.15(18) ?
    C2A C1A C10A C25A . . . . -70.7(3) ?
    C2A C1A C10A C5A . . . . 53.1(3) ?
    C2A C1A C10A C9A . . . . 167.3(2) ?
    C6A C5A C10A C25A . . . . -67.7(3) ?
    C4A C5A C10A C25A . . . . 66.6(3) ?
    C6A C5A C10A C1A . . . . 172.5(2) ?
    C4A C5A C10A C1A . . . . -53.2(2) ?
    C6A C5A C10A C9A . . . . 57.8(2) ?
    C4A C5A C10A C9A . . . . -167.93(18) ?
    C11A C9A C10A C25A . . . . -57.1(3) ?
    C8A C9A C10A C25A . . . . 74.4(3) ?
    C11A C9A C10A C1A . . . . 62.0(3) ?
    C8A C9A C10A C1A . . . . -166.42(19) ?
    C11A C9A C10A C5A . . . . 176.2(2) ?
    C8A C9A C10A C5A . . . . -52.3(2) ?
    C8A C9A C11A C12A . . . . 55.8(3) ?
    C10A C9A C11A C12A . . . . -169.6(2) ?
    C9A C11A C12A C13A . . . . -53.6(3) ?
    C11A C12A C13A C18A . . . . -178.5(2) ?
    C11A C12A C13A C14A . . . . 55.1(3) ?
    C12A C13A C14A C27A . . . . 64.8(3) ?
    C18A C13A C14A C27A . . . . -60.9(2) ?
    C12A C13A C14A C15A . . . . -178.8(2) ?
    C18A C13A C14A C15A . . . . 55.5(2) ?
    C12A C13A C14A C8A . . . . -57.9(2) ?
    C18A C13A C14A C8A . . . . 176.36(18) ?
    C7A C8A C14A C27A . . . . 56.9(3) ?
    C26A C8A C14A C27A . . . . 175.0(2) ?
    C9A C8A C14A C27A . . . . -62.1(2) ?
    C7A C8A C14A C15A . . . . -62.1(2) ?
    C26A C8A C14A C15A . . . . 55.9(3) ?
    C9A C8A C14A C15A . . . . 178.82(18) ?
    C7A C8A C14A C13A . . . . 178.88(18) ?
    C26A C8A C14A C13A . . . . -63.1(2) ?
    C9A C8A C14A C13A . . . . 59.8(2) ?
    C27A C14A C15A C16A . . . . 61.8(3) ?
    C13A C14A C15A C16A . . . . -57.0(3) ?
    C8A C14A C15A C16A . . . . -176.3(2) ?
    C14A C15A C16A C17A . . . . 52.2(3) ?
    C15A C16A C17A C28A . . . . 70.5(3) ?
    C15A C16A C17A C22A . . . . -165.6(2) ?
    C15A C16A C17A C18A . . . . -43.5(3) ?
    C12A C13A C18A C19A . . . . 71.8(3) ?
    C14A C13A C18A C19A . . . . -162.71(19) ?
    C12A C13A C18A C17A . . . . -175.6(2) ?
    C14A C13A C18A C17A . . . . -50.1(3) ?
    C16A C17A C18A C13A . . . . 43.1(3) ?
    C28A C17A C18A C13A . . . . -77.8(2) ?
    C22A C17A C18A C13A . . . . 167.4(2) ?
    C16A C17A C18A C19A . . . . 164.4(2) ?
    C28A C17A C18A C19A . . . . 43.6(2) ?
    C22A C17A C18A C19A . . . . -71.2(2) ?
    C13A C18A C19A O19A . . . . 78.2(2) ?
    C17A C18A C19A O19A . . . . -43.5(2) ?
    C13A C18A C19A C20A . . . . -163.6(2) ?
    C17A C18A C19A C20A . . . . 74.6(2) ?
    O19A C19A C20A C30A . . . . 176.4(3) ?
    C18A C19A C20A C30A . . . . 62.0(3) ?
    O19A C19A C20A C21A . . . . 54.0(3) ?
    C18A C19A C20A C21A . . . . -60.4(3) ?
    O19A C19A C20A C29A . . . . -65.8(3) ?
    C18A C19A C20A C29A . . . . 179.8(2) ?
    C30A C20A C21A C22A . . . . -79.1(3) ?
    C29A C20A C21A C22A . . . . 161.3(3) ?
    C19A C20A C21A C22A . . . . 41.8(3) ?
    C20A C21A C22A C17A . . . . -44.1(4) ?
    C16A C17A C22A C21A . . . . -174.1(2) ?
    C28A C17A C22A C21A . . . . -48.6(3) ?
    C18A C17A C22A C21A . . . . 60.3(3) ?
    C16A C17A C28A O19A . . . . -151.2(2) ?
    C22A C17A C28A O19A . . . . 83.8(3) ?
    C18A C17A C28A O19A . . . . -29.4(3) ?
    C17A C28A O19A C19A . . . . 2.1(3) ?
    C18A C19A O19A C28A . . . . 26.6(3) ?
    C20A C19A O19A C28A . . . . -93.1(2) ?
    C10B C1B C2B C3B . . . . -58.4(5) ?
    C1B C2B C3B O3B . . . . -179.8(3) ?
    C1B C2B C3B C4B . . . . 58.4(4) ?
    O3B C3B C4B C23B . . . . -49.9(4) ?
    C2B C3B C4B C23B . . . . 73.2(4) ?
    O3B C3B C4B C24B . . . . 67.1(3) ?
    C2B C3B C4B C24B . . . . -169.8(3) ?
    O3B C3B C4B C5B . . . . -175.8(3) ?
    C2B C3B C4B C5B . . . . -52.7(3) ?
    C23B C4B C5B C6B . . . . 59.1(3) ?
    C3B C4B C5B C6B . . . . -176.0(3) ?
    C24B C4B C5B C6B . . . . -61.0(4) ?
    C23B C4B C5B C10B . . . . -73.6(3) ?
    C3B C4B C5B C10B . . . . 51.3(3) ?
    C24B C4B C5B C10B . . . . 166.3(3) ?
    C10B C5B C6B C7B . . . . -61.3(3) ?
    C4B C5B C6B C7B . . . . 162.8(3) ?
    C5B C6B C7B C8B . . . . 57.5(4) ?
    C6B C7B C8B C26B . . . . 72.7(3) ?
    C6B C7B C8B C9B . . . . -49.6(3) ?
    C6B C7B C8B C14B . . . . -168.8(3) ?
    C7B C8B C9B C11B . . . . -178.6(2) ?
    C26B C8B C9B C11B . . . . 62.7(3) ?
    C14B C8B C9B C11B . . . . -58.4(3) ?
    C7B C8B C9B C10B . . . . 49.0(3) ?
    C26B C8B C9B C10B . . . . -69.7(3) ?
    C14B C8B C9B C10B . . . . 169.2(2) ?
    C2B C1B C10B C5B . . . . 52.9(4) ?
    C2B C1B C10B C9B . . . . 169.0(3) ?
    C2B C1B C10B C25B . . . . -68.8(4) ?
    C6B C5B C10B C1B . . . . 174.8(3) ?
    C4B C5B C10B C1B . . . . -51.3(3) ?
    C6B C5B C10B C9B . . . . 58.0(3) ?
    C4B C5B C10B C9B . . . . -168.1(2) ?
    C6B C5B C10B C25B . . . . -66.6(3) ?
    C4B C5B C10B C25B . . . . 67.3(3) ?
    C11B C9B C10B C1B . . . . 59.6(3) ?
    C8B C9B C10B C1B . . . . -169.8(3) ?
    C11B C9B C10B C5B . . . . 175.8(3) ?
    C8B C9B C10B C5B . . . . -53.7(3) ?
    C11B C9B C10B C25B . . . . -59.6(4) ?
    C8B C9B C10B C25B . . . . 71.0(3) ?
    C8B C9B C11B C12B . . . . 58.7(3) ?
    C10B C9B C11B C12B . . . . -167.8(3) ?
    C9B C11B C12B C13B . . . . -56.3(4) ?
    C11B C12B C13B C18B . . . . -179.0(2) ?
    C11B C12B C13B C14B . . . . 54.0(3) ?
    C12B C13B C14B C27B . . . . 68.1(3) ?
    C18B C13B C14B C27B . . . . -59.1(3) ?
    C12B C13B C14B C15B . . . . -175.9(2) ?
    C18B C13B C14B C15B . . . . 56.9(3) ?
    C12B C13B C14B C8B . . . . -53.6(3) ?
    C18B C13B C14B C8B . . . . 179.1(2) ?
    C7B C8B C14B C27B . . . . 53.5(3) ?
    C26B C8B C14B C27B . . . . 170.9(3) ?
    C9B C8B C14B C27B . . . . -65.4(3) ?
    C7B C8B C14B C15B . . . . -65.2(3) ?
    C26B C8B C14B C15B . . . . 52.2(3) ?
    C9B C8B C14B C15B . . . . 175.9(2) ?
    C7B C8B C14B C13B . . . . 174.7(2) ?
    C26B C8B C14B C13B . . . . -67.8(3) ?
    C9B C8B C14B C13B . . . . 55.9(3) ?
    C27B C14B C15B C16B . . . . 60.5(3) ?
    C13B C14B C15B C16B . . . . -57.2(3) ?
    C8B C14B C15B C16B . . . . -178.7(3) ?
    C14B C15B C16B C17B . . . . 52.6(4) ?
    C15B C16B C17B C28B . . . . 68.9(4) ?
    C15B C16B C17B C18B . . . . -45.2(4) ?
    C15B C16B C17B C22B . . . . -166.8(3) ?
    C28B C17B C18B C19B . . . . 44.3(3) ?
    C16B C17B C18B C19B . . . . 167.1(3) ?
    C22B C17B C18B C19B . . . . -69.8(3) ?
    C28B C17B C18B C13B . . . . -77.1(3) ?
    C16B C17B C18B C13B . . . . 45.7(3) ?
    C22B C17B C18B C13B . . . . 168.8(2) ?
    C12B C13B C18B C19B . . . . 67.9(3) ?
    C14B C13B C18B C19B . . . . -165.3(2) ?
    C12B C13B C18B C17B . . . . -179.8(2) ?
    C14B C13B C18B C17B . . . . -52.9(3) ?
    C17B C18B C19B O19B . . . . -44.7(3) ?
    C13B C18B C19B O19B . . . . 76.6(3) ?
    C17B C18B C19B C20B . . . . 74.2(3) ?
    C13B C18B C19B C20B . . . . -164.5(3) ?
    O19B C19B C20B C30B . . . . 175.2(3) ?
    C18B C19B C20B C30B . . . . 60.6(4) ?
    O19B C19B C20B C29B . . . . -65.9(4) ?
    C18B C19B C20B C29B . . . . 179.5(4) ?
    O19B C19B C20B C21B . . . . 52.4(3) ?
    C18B C19B C20B C21B . . . . -62.2(4) ?
    C30B C20B C21B C22B . . . . -77.8(4) ?
    C29B C20B C21B C22B . . . . 161.3(4) ?
    C19B C20B C21B C22B . . . . 43.9(4) ?
    C20B C21B C22B C17B . . . . -46.1(5) ?
    C28B C17B C22B C21B . . . . -47.1(4) ?
    C16B C17B C22B C21B . . . . -174.6(3) ?
    C18B C17B C22B C21B . . . . 61.0(4) ?
    C16B C17B C28B O19B . . . . -151.1(3) ?
    C18B C17B C28B O19B . . . . -29.7(3) ?
    C22B C17B C28B O19B . . . . 83.7(3) ?
    C17B C28B O19B C19B . . . . 1.7(4) ?
    C18B C19B O19B C28B . . . . 27.5(3) ?
    C20B C19B O19B C28B . . . . -93.0(3) ?
loop_
    _geom_hbond_atom_site_label_D
    _geom_hbond_atom_site_label_H
    _geom_hbond_atom_site_label_A
    _geom_hbond_site_symmetry_A
    _geom_hbond_distance_DH
    _geom_hbond_distance_HA
    _geom_hbond_distance_DA
    _geom_hbond_angle_DHA
    O3A H3A1 O19A 1_655 0.82 2.04 2.853(3) 171.4
    O3B H3B1 O3A 1_345 0.82 2.12 2.920(3) 163.5
