# Supplementary material for: 19β,28-Ep­oxy-18α-olean-3β-ol
Source: Acta Crystallogr Sect E Struct Rep Online. 2009 Aug 8;65(Pt 9):o2088–9. doi: 10.1107/S1600536809030311 (PMC2969885; doi:10.1107/S1600536809030311)
Supplement: Supplementary file 2 [file e-65-o2088-Isup2.hkl]

# 
# h,k,l, Fc-squared, Fo-squared, sigma(Fo-squared) and status flag 
# 
data_I
_shelx_title ' Rui AP RPRWM1x   Monoclinic P21' 
_shelx_refln_list_code          4 
_shelx_F_calc_maximum      292.49 
_exptl_crystal_F_000       984.00 
_reflns_d_resolution_high  0.7587 
 
loop_ 
 _symmetry_equiv_pos_as_xyz 
 'x, y, z' 
 '-x, y+1/2, -z' 
 
_cell_length_a    13.2824 
_cell_length_b    12.6702 
_cell_length_c    15.5236 
_cell_angle_alpha  90.000 
_cell_angle_beta   94.999 
_cell_angle_gamma  90.000 
 
_shelx_F_squared_multiplier     1.000 
 
loop_ 
 _refln_index_h 
 _refln_index_k 
 _refln_index_l 
 _refln_F_squared_calc 
 _refln_F_squared_meas 
 _refln_F_squared_sigma 
 _refln_observed_status 
   1   0   0     3721.61     3839.87     30.14 o 
   2   0   0     6958.51     7039.00     38.80 o 
   3   0   0    10147.14     9894.12     57.42 o 
   4   0   0     1022.28     1052.33      8.20 o 
   5   0   0       46.33       47.42      1.64 o 
   6   0   0       92.34       98.16      2.51 o 
   7   0   0      974.25     1037.54      9.25 o 
   8   0   0       17.84       13.24      1.82 o 
   9   0   0       31.95       40.24      2.04 o 
  10   0   0        1.24        1.38      1.52 o 
  11   0   0        2.44        2.10      1.87 o 
  12   0   0        0.10       -1.78      1.78 o 
  13   0   0       60.93       59.71      3.36 o 
  14   0   0       20.56       18.33      3.34 o 
  15   0   0       60.16       60.94     11.02 o 
  16   0   0        8.34       19.05      4.97 o 
  17   0   0        1.56       12.20      8.07 o 
   1   1   0     1379.92     1415.66      8.10 o 
   2   1   0     1337.95     1307.92      5.57 o 
   3   1   0      372.87      416.94      4.41 o 
   4   1   0      140.04      126.89      1.79 o 
   5   1   0      469.92      451.02      3.21 o 
   6   1   0      816.64      849.54      5.22 o 
   7   1   0     1115.55     1143.19     12.72 o 
   8   1   0        0.25       -0.38      0.69 o 
   9   1   0      123.05      119.85      2.77 o 
  10   1   0       77.00       72.66      2.02 o 
  11   1   0       25.81       23.16      1.85 o 
  12   1   0       95.17       86.31      3.22 o 
  13   1   0      126.49      123.20      3.51 o 
  14   1   0      151.10      154.76      4.16 o 
  15   1   0       57.57       55.61      3.14 o 
  16   1   0       25.41       27.90      3.38 o 
  17   1   0        8.84        8.01      4.11 o 
   0   2   0    68785.84    63881.25    983.77 o 
   1   2   0     1947.99     1832.19     14.52 o 
   2   2   0      924.20      982.40      7.80 o 
   3   2   0     2029.15     2042.61      8.12 o 
   4   2   0      759.14      646.98      8.64 o 
   5   2   0      720.81      767.01      7.16 o 
   6   2   0      948.59     1004.58      7.34 o 
   7   2   0      344.31      361.96      8.49 o 
   8   2   0      309.62      339.60      3.20 o 
   9   2   0      823.21      781.27      6.19 o 
  10   2   0      106.06       79.90      2.31 o 
  11   2   0       91.86       83.50      2.84 o 
  12   2   0      105.29      105.78      3.32 o 
  13   2   0      273.46      255.64      6.36 o 
  14   2   0       33.10       41.02      2.86 o 
  15   2   0       20.87       22.43      2.79 o 
  16   2   0       19.09       24.77      2.87 o 
  17   2   0       21.19       17.52      3.67 o 
   1   3   0      331.72      312.11      5.02 o 
   2   3   0      234.36      277.37      1.81 o 
   3   3   0     4971.36     4824.53     17.97 o 
   4   3   0     1804.31     1893.04     14.20 o 
   5   3   0      242.90      248.96      2.07 o 
   6   3   0      210.09      204.72      6.68 o 
   7   3   0      788.65      805.28      5.35 o 
   8   3   0      178.45      160.76      2.57 o 
   9   3   0      516.19      515.01      4.91 o 
  10   3   0       94.29       85.35      5.08 o 
  11   3   0      111.56       87.27      2.73 o 
  12   3   0      164.01      134.66      3.67 o 
  13   3   0       24.22       20.55      2.24 o 
  14   3   0      164.68      158.30      4.42 o 
  15   3   0       65.23       65.24      3.40 o 
  16   3   0       50.16       57.19      4.83 o 
  17   3   0       24.61       30.43      3.85 o 
   0   4   0     3275.60     3312.33     19.87 o 
   1   4   0     1428.68     1411.31      7.05 o 
   2   4   0     1123.33     1129.60      7.76 o 
   3   4   0      445.15      459.46     10.39 o 
   4   4   0     1888.74     2319.69      9.22 o 
   5   4   0      884.57      895.08      5.51 o 
   6   4   0      215.67      235.37      2.24 o 
   7   4   0        7.08        5.97      0.74 o 
   8   4   0      220.56      205.45      4.44 o 
   9   4   0      914.34      937.45     13.30 o 
  10   4   0      555.83      510.14      5.56 o 
  11   4   0      187.04      175.59      4.33 o 
  12   4   0       63.92       59.24      2.70 o 
  13   4   0       19.82       20.22      2.21 o 
  14   4   0       12.92       14.04      2.28 o 
  15   4   0       53.54       48.18      3.11 o 
  16   4   0       18.20       17.67      2.77 o 
   1   5   0      892.57      817.24      4.56 o 
   2   5   0     3398.23     3789.24     19.28 o 
   3   5   0     7863.61     8744.65     30.30 o 
   4   5   0     2115.71     2345.09      9.69 o 
   5   5   0      283.73      323.40      4.47 o 
   6   5   0       35.31       26.84      0.95 o 
   7   5   0      303.46      316.93      2.99 o 
   8   5   0      218.48      205.98      2.50 o 
   9   5   0      210.57      206.14      2.94 o 
  10   5   0      488.41      457.43      7.25 o 
  11   5   0      566.41      523.12      5.55 o 
  12   5   0       39.93       40.19      2.22 o 
  13   5   0       16.36       19.15      1.94 o 
  14   5   0        5.58        9.71      1.93 o 
  15   5   0       12.95       13.70      2.33 o 
  16   5   0        2.02        2.77      2.80 o 
   0   6   0      812.86      932.15      9.60 o 
   1   6   0      427.13      440.21      4.13 o 
   2   6   0       36.95       37.86      1.03 o 
   3   6   0      195.52      215.34      2.63 o 
   4   6   0      313.59      356.11      2.71 o 
   5   6   0       52.54       60.25      1.27 o 
   6   6   0       51.60       45.14      1.41 o 
   7   6   0       92.35       92.71      2.40 o 
   8   6   0        5.45        6.70      0.92 o 
   9   6   0      770.91      780.84      5.93 o 
  10   6   0      119.21      110.07      2.35 o 
  11   6   0        3.36        1.84      1.24 o 
  12   6   0       26.91       25.97      2.24 o 
  13   6   0        1.45        0.71      1.58 o 
  14   6   0       23.39       30.81      2.51 o 
  15   6   0        6.73       10.36      2.46 o 
  16   6   0       28.27       22.65      3.69 o 
   1   7   0      519.60      523.33      3.67 o 
   2   7   0     1043.15     1190.24     10.13 o 
   3   7   0      911.53     1034.36      5.36 o 
   4   7   0       96.28       95.83      1.33 o 
   5   7   0       47.46       42.61      1.28 o 
   6   7   0       78.06       80.29      1.63 o 
   7   7   0       80.64       81.97      2.00 o 
   8   7   0      396.58      371.37      4.10 o 
   9   7   0      292.96      312.77      4.23 o 
  10   7   0       19.10       16.85      1.56 o 
  11   7   0      110.62      108.43      2.60 o 
  12   7   0       10.18       13.58      1.84 o 
  13   7   0       18.65       21.38      2.23 o 
  14   7   0       99.50      108.58      4.20 o 
  15   7   0       34.24       40.02      5.75 o 
   0   8   0      187.28      190.06      6.04 o 
   1   8   0      287.29      315.41      4.86 o 
   2   8   0       85.50       71.08      1.76 o 
   3   8   0      214.46      205.14      2.61 o 
   4   8   0      265.55      269.15      3.26 o 
   5   8   0       51.23       45.57      2.03 o 
   6   8   0        4.10        2.77      1.07 o 
   7   8   0       71.18       71.82      2.57 o 
   8   8   0       66.24       60.68      2.11 o 
   9   8   0       61.91       57.57      2.42 o 
  10   8   0        1.91        0.48      1.60 o 
  11   8   0       17.68       17.44      2.27 o 
  12   8   0       56.66       64.26      4.51 o 
  13   8   0        2.36        0.21      2.36 o 
  14   8   0       23.41       26.21      4.42 o 
  15   8   0       35.11       44.63      4.58 o 
   1   9   0      947.63      943.66      8.20 o 
   2   9   0      298.71      313.90      5.42 o 
   3   9   0       73.57       63.63      1.80 o 
   4   9   0       50.91       49.00      1.57 o 
   5   9   0       99.49      104.24      2.79 o 
   6   9   0       52.02       46.54      2.30 o 
   7   9   0       22.62       25.14      1.64 o 
   8   9   0       34.66       26.86      1.80 o 
   9   9   0        0.14       -1.16      1.45 o 
  10   9   0        1.07        1.66      1.65 o 
  11   9   0        5.58        4.30      1.89 o 
  12   9   0       44.43       50.09      4.52 o 
  13   9   0       12.02        6.99      3.70 o 
  14   9   0       56.74       58.97      4.72 o 
   0  10   0      221.09      218.83      6.29 o 
   1  10   0      611.74      572.28      7.20 o 
   2  10   0      450.68      424.16      4.68 o 
   3  10   0        1.14       -0.89      0.89 o 
   4  10   0      162.75      153.62      2.71 o 
   5  10   0       13.09        7.99      1.63 o 
   6  10   0       40.30       34.27      2.12 o 
   7  10   0        3.95        1.59      1.36 o 
   8  10   0      112.44      101.11      2.79 o 
   9  10   0       22.84       30.14      2.33 o 
  10  10   0        7.31        7.51      1.88 o 
  11  10   0       29.26       33.92      3.40 o 
  12  10   0       48.53       48.26      3.40 o 
  13  10   0       14.27       18.30      3.59 o 
   1  11   0      195.27      196.59      4.49 o 
   2  11   0      295.85      330.14      5.12 o 
   3  11   0        2.92        3.71      1.39 o 
   4  11   0       38.66       33.23      1.86 o 
   5  11   0       27.71       28.60      2.37 o 
   6  11   0       95.63      105.50      3.32 o 
   7  11   0       12.25       10.12      1.71 o 
   8  11   0        9.71        6.36      1.66 o 
   9  11   0       16.71       19.89      2.13 o 
  10  11   0       23.78       22.49      2.24 o 
  11  11   0      156.29      171.98      4.67 o 
  12  11   0       95.85      107.97      7.00 o 
  13  11   0       82.24       92.73     12.89 o 
   0  12   0       70.90       77.10      4.64 o 
   1  12   0       96.37       91.93      3.76 o 
   2  12   0       66.94       63.63      3.17 o 
   3  12   0        0.85       -0.87      1.12 o 
   4  12   0       38.30       35.87      2.70 o 
   5  12   0        5.10        1.40      1.50 o 
   6  12   0        0.69        2.97      1.75 o 
   7  12   0        9.49        7.58      1.74 o 
   8  12   0       44.53       41.96      2.43 o 
   9  12   0       12.65       12.02      2.07 o 
  10  12   0       14.16       11.53      5.27 o 
  11  12   0        3.83        1.04      4.07 o 
  12  12   0       35.79       45.00      6.28 o 
   1  13   0       10.65        9.77      2.17 o 
   2  13   0       45.79       40.47      2.61 o 
   3  13   0        3.87        7.48      1.75 o 
   4  13   0       15.46       13.86      1.55 o 
   5  13   0       63.46       61.97      3.04 o 
   6  13   0       43.19       46.72      3.32 o 
   7  13   0       18.38       19.42      2.49 o 
   8  13   0        0.16       -0.12      1.83 o 
   9  13   0       25.15       32.42      4.65 o 
  10  13   0        5.30       -0.81      3.23 o 
   0  14   0       51.76       42.64      8.92 o 
   1  14   0       95.76       95.61      4.16 o 
   2  14   0       63.24       62.70      3.08 o 
   3  14   0       23.35       17.49      2.12 o 
   4  14   0        2.26        2.34      2.50 o 
   5  14   0       84.47       91.87      3.41 o 
   6  14   0       16.15       21.23      2.49 o 
   7  14   0        9.34       12.78      2.09 o 
   8  14   0       21.31       19.66      3.06 o 
   9  14   0        2.68        1.66      3.41 o 
   1  15   0       44.02       37.96      3.58 o 
   2  15   0        9.19        7.86      2.26 o 
   3  15   0        1.42        1.73      1.84 o 
   4  15   0       25.20       20.06      3.59 o 
   5  15   0       41.42       43.41      4.07 o 
   6  15   0       71.27       73.93      4.69 o 
   7  15   0        4.08        2.47      2.36 o 
   0  16   0       23.80       24.95      5.41 o 
   1  16   0       43.80       39.34      4.47 o 
   2  16   0        7.71        8.80      2.72 o 
   3  16   0        6.28        2.29      3.21 o 
   4  16   0        3.17        2.59      3.23 o 
 -17   0   1       18.73       17.51      5.10 o 
 -16   0   1       46.20       56.80      6.38 o 
 -15   0   1        0.48        5.94      3.16 o 
 -14   0   1        0.02        1.68      2.63 o 
 -13   0   1       15.15        9.66      2.89 o 
 -12   0   1       12.88       13.98      2.69 o 
 -11   0   1       11.39        7.56      1.92 o 
 -10   0   1      185.53      205.23      5.28 o 
  -9   0   1       64.84       61.12      2.40 o 
  -8   0   1       92.09       77.69      2.51 o 
  -7   0   1      884.93     1003.71      9.55 o 
  -6   0   1     6652.03     7195.79     45.98 o 
  -5   0   1     1230.50     1357.79     10.44 o 
  -4   0   1      287.84      331.70      3.87 o 
  -3   0   1      116.85      108.19      1.98 o 
  -2   0   1       87.81       71.84      1.14 o 
  -1   0   1      299.25      288.44      2.65 o 
   1   0   1      658.31      757.54      4.57 o 
   2   0   1     2322.28     2101.41     11.05 o 
   3   0   1        3.82        6.68      0.72 o 
   4   0   1     1205.10     1177.82      7.87 o 
   5   0   1      278.12      295.36      3.49 o 
   6   0   1       80.55      106.66      2.30 o 
   7   0   1       12.06       24.67      1.66 o 
   8   0   1       42.60       53.23      2.68 o 
   9   0   1       36.72       29.17      2.24 o 
  10   0   1      120.99      128.39      4.03 o 
  11   0   1      114.10      132.46      4.99 o 
  12   0   1      394.89      415.39      9.60 o 
  13   0   1      759.51      741.63     10.46 o 
  14   0   1       47.64       41.33      3.17 o 
  15   0   1       59.42       57.74      6.07 o 
  16   0   1       77.75       90.83      7.36 o 
  17   0   1        1.19        4.71      4.75 o 
 -17   1   1       14.73       10.64      3.34 o 
 -16   1   1       15.60        9.83      2.85 o 
 -15   1   1       47.32       47.64      3.48 o 
 -14   1   1       48.95       44.81      2.90 o 
 -13   1   1      177.12      162.09      3.88 o 
 -12   1   1      143.78      131.46      3.40 o 
 -11   1   1       67.13       58.99      2.65 o 
 -10   1   1        1.21        1.23      1.15 o 
  -9   1   1      272.25      260.93      3.37 o 
  -8   1   1      420.93      422.46      5.74 o 
  -7   1   1     2176.59     2214.83     18.04 o 
  -6   1   1      430.25      457.26      5.19 o 
  -5   1   1     1287.75     1298.63      6.96 o 
  -4   1   1     1555.05     1592.49      8.21 o 
  -3   1   1     2130.41     2329.04     10.09 o 
  -2   1   1     1893.30     1813.84      8.44 o 
  -1   1   1     1408.20     1284.33      8.36 o 
   0   1   1     1549.03     1654.06     15.24 o 
   1   1   1     1062.90     1014.46      3.71 o 
   2   1   1     2446.23     2602.44      9.09 o 
   3   1   1     2785.92     3002.21     23.82 o 
   4   1   1      947.83      953.66      6.64 o 
   5   1   1      502.80      479.43      3.38 o 
   6   1   1      590.26      737.10      5.77 o 
   7   1   1       71.74       57.09      1.44 o 
   8   1   1       41.84       52.41      1.94 o 
   9   1   1      493.93      461.61      6.36 o 
  10   1   1      284.39      282.68      3.92 o 
  11   1   1       10.58       13.39      1.52 o 
  12   1   1       98.62       94.20      2.64 o 
  13   1   1        4.47        2.46      2.43 o 
  14   1   1      107.10      102.98      3.64 o 
  15   1   1       10.86        8.75      2.24 o 
  16   1   1       63.22       75.16      4.05 o 
  17   1   1      113.67      129.59      8.20 o 
 -17   2   1       12.39       15.81      3.57 o 
 -16   2   1       17.57       16.37      4.33 o 
 -15   2   1       45.30       51.10      3.32 o 
 -14   2   1      144.46      142.52      4.09 o 
 -13   2   1      264.90      268.96      6.38 o 
 -12   2   1       54.38       56.24      2.51 o 
 -11   2   1       33.72       29.43      1.98 o 
 -10   2   1      120.92       98.21      2.58 o 
  -9   2   1      149.08      146.10      3.67 o 
  -8   2   1      586.15      580.58      4.43 o 
  -7   2   1     1403.40     1562.85     13.54 o 
  -6   2   1     2914.27     2944.20     24.74 o 
  -5   2   1      810.27      871.62      4.75 o 
  -4   2   1      826.61      793.33      6.00 o 
  -3   2   1      621.42      630.71      3.56 o 
  -2   2   1     4042.98     3811.30     18.84 o 
  -1   2   1     8612.46     8803.83     43.88 o 
   0   2   1     1341.04     1330.06      7.10 o 
   1   2   1     2732.46     2571.27     23.96 o 
   2   2   1      288.93      269.49      1.79 o 
   3   2   1     4403.03     4369.29     16.18 o 
   4   2   1      881.36      917.56      4.83 o 
   5   2   1       33.03       39.53      1.08 o 
   6   2   1      401.35      431.21      3.48 o 
   7   2   1      807.96      817.35      5.04 o 
   8   2   1      540.61      520.07      4.47 o 
   9   2   1      168.82      165.33      2.80 o 
  10   2   1       44.18       33.03      2.94 o 
  11   2   1      152.08      134.03      3.36 o 
  12   2   1       56.90       48.90      2.61 o 
  13   2   1      208.67      204.76      4.61 o 
  14   2   1       37.77       32.21      2.60 o 
  15   2   1       72.18       70.60      3.55 o 
  16   2   1       41.79       45.58      3.38 o 
  17   2   1        0.36        1.68      2.78 o 
 -17   3   1       78.82       88.68      6.00 o 
 -16   3   1       82.01       88.55      4.08 o 
 -15   3   1        2.41        1.94      2.00 o 
 -14   3   1      103.88      115.50      3.78 o 
 -13   3   1       47.41       53.64      2.76 o 
 -12   3   1      131.63      111.37      3.36 o 
 -11   3   1      148.18      149.30      3.40 o 
 -10   3   1     1285.34     1174.22      8.77 o 
  -9   3   1       65.61       59.43      2.17 o 
  -8   3   1      130.76      140.62      2.53 o 
  -7   3   1      397.71      406.59      3.28 o 
  -6   3   1      469.20      583.52      6.38 o 
  -5   3   1      884.35      865.04      8.22 o 
  -4   3   1      164.25      201.26      3.70 o 
  -3   3   1     3541.32     3665.95     17.91 o 
  -2   3   1      193.41      176.76      2.07 o 
  -1   3   1       47.14       37.03      0.90 o 
   0   3   1     1498.53     1436.59      6.48 o 
   1   3   1     1837.04     1748.22      9.17 o 
   2   3   1     1265.41     1398.47     11.10 o 
   3   3   1     1528.39     1606.29      6.82 o 
   4   3   1      476.30      478.57      8.31 o 
   5   3   1     1572.02     1724.13      9.33 o 
   6   3   1      732.83      787.63      5.38 o 
   7   3   1       13.94       22.16      1.07 o 
   8   3   1       15.29       13.20      1.05 o 
   9   3   1      497.96      501.06      4.89 o 
  10   3   1     1702.84     1646.98     12.19 o 
  11   3   1      180.33      178.83      6.33 o 
  12   3   1       88.55       77.54      3.03 o 
  13   3   1       32.89       38.35      2.55 o 
  14   3   1       98.31       87.59      3.55 o 
  15   3   1       12.25        8.16      2.30 o 
  16   3   1       34.77       48.82      3.53 o 
  17   3   1        7.45        9.09      3.24 o 
 -16   4   1        0.89        3.27      2.77 o 
 -15   4   1       43.90       48.65      3.11 o 
 -14   4   1       25.51       29.71      2.47 o 
 -13   4   1       10.41        8.35      1.87 o 
 -12   4   1      117.09      124.08      3.50 o 
 -11   4   1       54.89       67.54      2.92 o 
 -10   4   1     1020.44      978.95      9.58 o 
  -9   4   1      467.91      397.12      5.66 o 
  -8   4   1      324.92      325.37      3.25 o 
  -7   4   1      337.45      319.26      2.92 o 
  -6   4   1       77.31       72.65      1.56 o 
  -5   4   1      211.05      223.84      2.03 o 
  -4   4   1     5685.65     5967.29     25.77 o 
  -3   4   1     2732.58     3008.81     14.77 o 
  -2   4   1     1115.95     1361.51     10.16 o 
  -1   4   1     3256.54     3184.82     16.12 o 
   0   4   1      513.65      511.21      2.65 o 
   1   4   1      357.67      391.74      5.51 o 
   2   4   1     1234.34     1051.46      5.14 o 
   3   4   1     2151.11     2149.86     18.24 o 
   4   4   1     1766.46     1852.03      7.78 o 
   5   4   1      923.91      969.38      4.89 o 
   6   4   1      114.98      125.65      1.71 o 
   7   4   1      314.40      302.66      5.56 o 
   8   4   1      241.27      219.05      2.70 o 
   9   4   1      295.02      294.46      3.74 o 
  10   4   1      179.35      181.65      3.42 o 
  11   4   1      446.69      406.13      7.32 o 
  12   4   1       42.24       37.56      2.39 o 
  13   4   1       21.62       19.82      2.27 o 
  14   4   1       16.71       15.99      2.38 o 
  15   4   1       24.07       22.90      2.71 o 
  16   4   1       20.78       12.93      2.73 o 
 -16   5   1       18.28       22.14      2.96 o 
 -15   5   1        0.98        2.86      1.89 o 
 -14   5   1       52.45       62.76      3.00 o 
 -13   5   1        5.94        8.73      1.68 o 
 -12   5   1       87.61       79.60      2.55 o 
 -11   5   1      137.90      140.81      3.07 o 
 -10   5   1      101.43       89.12      3.17 o 
  -9   5   1       51.81       62.15      1.75 o 
  -8   5   1      250.20      244.69      2.74 o 
  -7   5   1       44.18       56.96      2.00 o 
  -6   5   1       18.15       18.04      0.77 o 
  -5   5   1       31.27       44.92      1.26 o 
  -4   5   1     1840.59     2062.76     14.43 o 
  -3   5   1      312.66      392.90      3.48 o 
  -2   5   1     2441.54     2746.46     11.81 o 
  -1   5   1      471.55      500.22      3.09 o 
   0   5   1      395.80      408.91      2.71 o 
   1   5   1     1532.02     1342.95      6.18 o 
   2   5   1     2991.99     3111.88     12.42 o 
   3   5   1     3654.22     3847.56     14.33 o 
   4   5   1     4272.98     4678.91     20.78 o 
   5   5   1     1187.27     1164.07      5.79 o 
   6   5   1      216.26      224.83      2.17 o 
   7   5   1       78.50       81.89      1.65 o 
   8   5   1       13.28        9.94      1.24 o 
   9   5   1      658.29      651.05      5.63 o 
  10   5   1      694.96      692.90      6.37 o 
  11   5   1       68.33       53.58      2.26 o 
  12   5   1        7.04        9.93      1.73 o 
  13   5   1        0.49        0.70      1.61 o 
  14   5   1        2.55        3.91      1.92 o 
  15   5   1        3.44       -0.95      2.22 o 
  16   5   1       15.10       10.44      3.12 o 
 -16   6   1        1.21        0.46      2.78 o 
 -15   6   1        4.31        5.35      2.24 o 
 -14   6   1        3.89        5.27      1.79 o 
 -13   6   1       11.26        5.58      1.58 o 
 -12   6   1        2.16        0.24      1.28 o 
 -11   6   1       31.52       32.64      2.04 o 
 -10   6   1        4.05        2.44      1.06 o 
  -9   6   1     2123.22     2001.76     16.75 o 
  -8   6   1      265.82      262.64      3.28 o 
  -7   6   1      447.37      417.61      4.19 o 
  -6   6   1      269.55      267.55      2.85 o 
  -5   6   1      137.26      141.70      2.50 o 
  -4   6   1     1662.53     1808.00      9.63 o 
  -3   6   1      639.41      774.46      4.55 o 
  -2   6   1     1037.90     1262.15      8.34 o 
  -1   6   1      234.86      248.87      2.13 o 
   0   6   1       93.49      100.33      1.73 o 
   1   6   1       17.37       27.41      1.65 o 
   2   6   1       14.91       10.97      0.71 o 
   3   6   1     2775.28     3097.69     12.44 o 
   4   6   1      556.83      617.42      3.68 o 
   5   6   1      254.83      279.87      2.28 o 
   6   6   1       48.44       53.21      1.26 o 
   7   6   1       81.81       72.78      2.01 o 
   8   6   1      212.52      219.08      2.89 o 
   9   6   1      558.69      544.57      5.08 o 
  10   6   1      120.63      125.92      3.21 o 
  11   6   1      128.24      109.79      2.91 o 
  12   6   1      137.10      145.24      4.05 o 
  13   6   1       10.37        8.72      1.95 o 
  14   6   1        4.28        9.17      2.58 o 
  15   6   1        0.89        3.03      2.32 o 
  16   6   1       12.14       13.12      3.48 o 
 -15   7   1       17.91       18.97      3.21 o 
 -14   7   1        5.78        4.78      2.58 o 
 -13   7   1        0.10        2.00      2.23 o 
 -12   7   1       18.77       20.45      2.26 o 
 -11   7   1        2.31        3.45      1.61 o 
 -10   7   1       53.32       51.41      2.14 o 
  -9   7   1       69.12       64.95      2.24 o 
  -8   7   1      201.52      192.15      2.93 o 
  -7   7   1       28.43       29.44      1.33 o 
  -6   7   1      127.25      111.79      2.06 o 
  -5   7   1       37.87       39.18      1.34 o 
  -4   7   1       79.09       89.71      2.16 o 
  -3   7   1       50.24       52.36      1.04 o 
  -2   7   1      775.14      849.87      5.52 o 
  -1   7   1      181.73      195.30      1.86 o 
   0   7   1      559.09      555.90      3.85 o 
   1   7   1      132.43      112.27      1.90 o 
   2   7   1     1425.97     1466.73      7.98 o 
   3   7   1      379.80      356.47      3.32 o 
   4   7   1      270.03      274.21      2.51 o 
   5   7   1      169.05      162.50      2.15 o 
   6   7   1      121.45      132.26      1.96 o 
   7   7   1       40.74       44.86      1.43 o 
   8   7   1       90.00       83.67      1.97 o 
   9   7   1      341.07      275.49      3.69 o 
  10   7   1       33.50       39.56      1.83 o 
  11   7   1       16.11       17.27      1.93 o 
  12   7   1       13.47       10.56      2.19 o 
  13   7   1       31.63       32.49      3.09 o 
  14   7   1       23.75       29.80      2.57 o 
  15   7   1       15.08       10.32      3.75 o 
 -15   8   1       46.62       48.51      6.47 o 
 -14   8   1       23.98       19.92      3.59 o 
 -13   8   1       18.74       22.90      3.02 o 
 -12   8   1        7.71        5.02      2.05 o 
 -11   8   1        1.53       -1.51      1.51 o 
 -10   8   1       44.55       39.67      2.39 o 
  -9   8   1      247.35      198.87      3.66 o 
  -8   8   1      151.84      126.85      2.63 o 
  -7   8   1      119.80      134.04      2.42 o 
  -6   8   1      147.70      139.73      2.50 o 
  -5   8   1       17.51       20.81      1.19 o 
  -4   8   1       56.85       59.51      1.62 o 
  -3   8   1      516.64      476.08      4.64 o 
  -2   8   1      113.53      124.68      2.02 o 
  -1   8   1      903.46      861.06      5.70 o 
   0   8   1      269.77      244.44      3.96 o 
   1   8   1      202.68      204.55      2.32 o 
   2   8   1      124.54      124.88      1.86 o 
   3   8   1      207.01      188.13      2.33 o 
   4   8   1        0.73        1.03      0.87 o 
   5   8   1       28.05       23.56      1.21 o 
   6   8   1      145.82      145.93      2.34 o 
   7   8   1       68.81       73.29      1.91 o 
   8   8   1        0.42        1.72      1.02 o 
   9   8   1      135.26      135.48      3.68 o 
  10   8   1       23.03       27.85      2.32 o 
  11   8   1       17.36       18.44      2.56 o 
  12   8   1        3.66       -0.02      2.19 o 
  13   8   1      110.20      125.13      5.40 o 
  14   8   1        5.95        2.89      3.15 o 
  15   8   1       45.41       48.71      4.84 o 
 -14   9   1       44.95       51.77      4.11 o 
 -13   9   1       15.60       19.27      2.97 o 
 -12   9   1       45.28       47.38      3.25 o 
 -11   9   1        6.86        6.63      1.76 o 
 -10   9   1        9.01        6.39      1.63 o 
  -9   9   1       59.86       81.33      2.66 o 
  -8   9   1       62.05       44.81      2.93 o 
  -7   9   1       11.54       11.15      1.80 o 
  -6   9   1       48.17       47.08      1.86 o 
  -5   9   1       47.84       54.41      1.90 o 
  -4   9   1       37.98       43.52      1.76 o 
  -3   9   1       90.79       84.23      1.75 o 
  -2   9   1       87.99       70.62      1.65 o 
  -1   9   1     1161.02     1135.95      7.83 o 
   0   9   1      369.66      319.56      5.02 o 
   1   9   1      605.84      547.97      6.75 o 
   2   9   1      441.99      406.07      4.67 o 
   3   9   1       96.45       88.29      1.88 o 
   4   9   1      181.61      178.10      3.55 o 
   5   9   1       29.72       37.67      1.98 o 
   6   9   1      147.78      125.63      2.42 o 
   7   9   1       14.65        8.12      1.46 o 
   8   9   1        8.84        7.24      1.51 o 
   9   9   1       14.99       15.08      1.89 o 
  10   9   1       29.17       28.98      3.41 o 
  11   9   1        5.27        7.92      2.05 o 
  12   9   1       32.49       39.67      3.28 o 
  13   9   1       72.28       91.91      4.83 o 
  14   9   1        7.88        7.97      3.52 o 
 -13  10   1       64.17       70.76      7.92 o 
 -12  10   1        2.51        1.10      2.14 o 
 -11  10   1       62.07       63.46      3.32 o 
 -10  10   1        0.85       -0.30      1.51 o 
  -9  10   1       19.98       23.12      1.91 o 
  -8  10   1       11.97       14.06      1.58 o 
  -7  10   1       62.14       67.43      2.25 o 
  -6  10   1      310.80      302.38      5.29 o 
  -5  10   1      116.65      100.71      2.88 o 
  -4  10   1       34.50       33.95      1.92 o 
  -3  10   1      171.17      155.54      2.57 o 
  -2  10   1       85.27       83.18      2.64 o 
  -1  10   1     1255.08     1209.15     11.43 o 
   0  10   1       19.15       17.61      1.99 o 
   1  10   1      352.71      338.05      5.14 o 
   2  10   1      336.16      339.29      4.13 o 
   3  10   1       31.46       24.38      1.41 o 
   4  10   1       82.80       93.73      2.38 o 
   5  10   1       27.07       37.31      1.98 o 
   6  10   1       28.78       25.38      1.94 o 
   7  10   1        2.45        4.00      1.44 o 
   8  10   1       36.95       25.23      1.96 o 
   9  10   1       21.31       21.43      2.24 o 
  10  10   1       11.82       10.29      2.02 o 
  11  10   1       28.08       30.94      2.65 o 
  12  10   1       89.72       94.71      4.26 o 
  13  10   1       46.44       45.48      3.88 o 
 -13  11   1        0.58       -4.07      4.07 o 
 -12  11   1      157.50      181.97      9.31 o 
 -11  11   1      164.78      192.86      7.01 o 
 -10  11   1        4.38        7.04      2.52 o 
  -9  11   1       14.15       18.03      2.28 o 
  -8  11   1       21.31       14.39      1.76 o 
  -7  11   1        6.63        5.62      1.57 o 
  -6  11   1       68.23       68.40      2.70 o 
  -5  11   1       39.51       42.95      2.29 o 
  -4  11   1       33.78       31.38      1.88 o 
  -3  11   1       77.63       69.40      2.44 o 
  -2  11   1       76.32       82.91      2.45 o 
  -1  11   1      520.60      511.46      7.33 o 
   0  11   1       65.19       68.07      3.25 o 
   1  11   1       42.36       39.38      2.39 o 
   2  11   1      476.64      490.79      8.98 o 
   3  11   1       91.45       75.92      2.37 o 
   4  11   1        6.70        7.13      1.20 o 
   5  11   1       66.25       54.51      2.26 o 
   6  11   1       74.02       71.56      3.14 o 
   7  11   1       11.25       11.97      1.78 o 
   8  11   1       26.83       26.59      2.15 o 
   9  11   1        7.32        6.90      1.97 o 
  10  11   1       28.63       30.44      2.83 o 
  11  11   1       83.85       95.03      4.27 o 
  12  11   1       39.51       34.35      3.37 o 
  13  11   1       55.20       55.93     12.59 o 
 -12  12   1       34.51       30.40      5.68 o 
 -11  12   1       26.51       29.71      4.67 o 
 -10  12   1       38.19       48.01      5.65 o 
  -9  12   1       21.06       21.95      3.50 o 
  -8  12   1       20.23       23.71      2.39 o 
  -7  12   1       23.20       30.03      2.27 o 
  -6  12   1       62.90       54.56      2.81 o 
  -5  12   1       19.93       17.58      1.91 o 
  -4  12   1       14.88       14.37      1.74 o 
  -3  12   1       12.27        8.87      1.34 o 
  -2  12   1        4.93        4.33      2.44 o 
  -1  12   1       15.97       22.15      2.46 o 
   0  12   1      168.08      169.26      4.39 o 
   1  12   1        9.75        3.95      1.91 o 
   2  12   1      118.99      121.72      4.01 o 
   3  12   1        9.89        7.54      1.42 o 
   4  12   1       22.47       24.50      1.73 o 
   5  12   1        2.14        1.28      1.22 o 
   6  12   1       65.55       83.56      3.21 o 
   7  12   1        6.09        4.03      1.68 o 
   8  12   1        2.00       -0.90      1.70 o 
   9  12   1        7.78        6.81      2.08 o 
  10  12   1        6.58        9.34      2.52 o 
  11  12   1        3.31        2.73      2.48 o 
  12  12   1       49.14       53.05     14.33 o 
 -10  13   1        9.50        4.91      3.78 o 
  -9  13   1       25.36       24.07      4.62 o 
  -8  13   1        1.37        0.11      2.79 o 
  -7  13   1        1.90        0.19      1.66 o 
  -6  13   1       25.91       29.62      2.53 o 
  -5  13   1       39.45       37.22      2.23 o 
  -4  13   1       11.11       12.64      1.93 o 
  -3  13   1       62.16       66.56      3.44 o 
  -2  13   1       12.04       13.17      2.23 o 
  -1  13   1       24.12       24.94      2.63 o 
   0  13   1        4.64        3.24      2.09 o 
   1  13   1       56.17       49.44      3.44 o 
   2  13   1       12.70       10.80      2.31 o 
   3  13   1       10.97       11.86      2.00 o 
   4  13   1       34.50       45.12      2.10 o 
   5  13   1       32.79       41.30      2.68 o 
   6  13   1       10.68        9.64      1.81 o 
   7  13   1        6.47        4.60      1.87 o 
   8  13   1        1.20        1.25      2.05 o 
   9  13   1        1.16       -0.61      2.14 o 
  10  13   1        2.90        2.14      2.89 o 
  -9  14   1       11.36        6.37      3.54 o 
  -8  14   1        7.18        8.19      2.88 o 
  -7  14   1       22.58       23.91      2.24 o 
  -6  14   1       16.33       17.08      2.56 o 
  -5  14   1       11.99       12.21      2.13 o 
  -4  14   1       10.93        6.96      2.63 o 
  -3  14   1        9.90       11.86      1.79 o 
  -2  14   1       42.56       41.51      2.68 o 
  -1  14   1       24.29       23.28      2.77 o 
   0  14   1        3.90        3.31      3.07 o 
   1  14   1       34.54       34.98      3.88 o 
   2  14   1       21.47       18.11      2.45 o 
   3  14   1       22.34       24.67      2.71 o 
   4  14   1       19.84       23.38      2.12 o 
   5  14   1       17.10       12.69      2.33 o 
   6  14   1       26.14       29.83      2.68 o 
   7  14   1        0.11       -1.66      1.78 o 
   8  14   1        8.02        4.35      2.55 o 
   9  14   1        0.57        5.16      2.81 o 
  -7  15   1       52.51       66.52      5.27 o 
  -6  15   1       22.86       28.32      3.03 o 
  -5  15   1       49.20       51.77      4.19 o 
  -4  15   1        7.25       10.58      3.63 o 
  -3  15   1       18.19       23.24      3.19 o 
  -2  15   1        1.40        4.57      2.04 o 
  -1  15   1        2.37        2.75      2.32 o 
   0  15   1       14.84       18.37      3.32 o 
   1  15   1       60.72       69.42      4.30 o 
   2  15   1       35.91       42.25      3.73 o 
   3  15   1       18.27       25.24      3.00 o 
   4  15   1       17.34       22.82      3.72 o 
   5  15   1       23.35       31.05      4.11 o 
   6  15   1       35.26       45.80      4.93 o 
   7  15   1       43.01       41.33      3.26 o 
  -4  16   1        2.28        4.16      3.51 o 
  -3  16   1        0.01       -2.14      3.03 o 
  -2  16   1       10.06       15.58      4.04 o 
  -1  16   1       40.11       52.45      5.96 o 
   0  16   1        8.82       10.45      3.58 o 
   1  16   1       50.12       59.41      5.05 o 
   2  16   1       18.49       21.10      4.04 o 
   3  16   1        3.56       -0.24      3.03 o 
   4  16   1        2.68        3.68      3.33 o 
 -17   0   2        0.29       -1.65      3.91 o 
 -16   0   2       18.33       13.45      4.64 o 
 -15   0   2        2.34        1.23      3.08 o 
 -14   0   2        1.06       -1.66      2.48 o 
 -13   0   2      182.76      174.03      6.13 o 
 -12   0   2        1.80        9.64      2.52 o 
 -11   0   2      269.65      270.96      7.24 o 
 -10   0   2       27.33       20.83      2.54 o 
  -9   0   2       10.42        9.35      1.49 o 
  -8   0   2      173.45      200.37      3.42 o 
  -7   0   2      146.35      119.24      3.09 o 
  -6   0   2     8169.49     9597.26     59.86 o 
  -5   0   2     2822.19     3005.81     20.24 o 
  -4   0   2     2453.33     2615.28     17.77 o 
  -3   0   2     4227.31     4210.75     26.65 o 
  -2   0   2      190.36      181.22      2.23 o 
  -1   0   2      155.68      157.92      2.04 o 
   0   0   2     2418.05     2186.12     12.50 o 
   1   0   2     2671.88     2749.24     13.50 o 
   2   0   2     2422.04     2183.61     11.14 o 
   3   0   2       17.70       16.58      1.02 o 
   4   0   2     1936.32     1818.76     10.93 o 
   5   0   2     1011.07     1062.97      7.86 o 
   6   0   2        7.97        7.19      1.02 o 
   7   0   2        1.79       -0.63      0.99 o 
   8   0   2       25.13       17.66      1.56 o 
   9   0   2       26.19       29.98      2.33 o 
  10   0   2        0.42        2.28      1.77 o 
  11   0   2       30.32       22.32      2.48 o 
  12   0   2       42.03       29.37      2.83 o 
  13   0   2        4.90        2.85      2.20 o 
  14   0   2       62.68       60.53      3.95 o 
  15   0   2        4.13        0.65      2.62 o 
  16   0   2       11.98        6.68      4.41 o 
  17   0   2        3.48       -0.99      4.60 o 
 -17   1   2       12.70        8.10      2.96 o 
 -16   1   2       15.38        9.23      2.76 o 
 -15   1   2       10.25        9.53      3.66 o 
 -14   1   2       37.06       35.01      3.01 o 
 -13   1   2      134.72      116.96      3.66 o 
 -12   1   2      233.04      207.14      4.15 o 
 -11   1   2       92.22       77.60      2.96 o 
 -10   1   2        6.80        4.69      1.29 o 
  -9   1   2      135.62      126.46      2.57 o 
  -8   1   2      461.31      468.16      4.03 o 
  -7   1   2      873.33      948.03      8.04 o 
  -6   1   2     4377.31     4717.35     22.44 o 
  -5   1   2       97.52      101.86      4.57 o 
  -4   1   2      526.54      560.81      3.72 o 
  -3   1   2      432.53      483.29      4.04 o 
  -2   1   2     8185.00     8439.08     35.65 o 
  -1   1   2     9002.54     9016.01     36.27 o 
   0   1   2    22085.25    21678.37     81.32 o 
   1   1   2    85550.16    83633.68    633.81 o 
   2   1   2     1545.84     1444.93      8.43 o 
   3   1   2      481.87      488.23      4.17 o 
   4   1   2     1655.80     1766.22      7.76 o 
   5   1   2      224.05      236.91      2.54 o 
   6   1   2       29.35       22.50      0.95 o 
   7   1   2      115.95      128.63      1.88 o 
   8   1   2       24.65       16.97      1.11 o 
   9   1   2       55.82       64.91      2.06 o 
  10   1   2      311.08      270.57      4.85 o 
  11   1   2      344.26      325.26      4.87 o 
  12   1   2      175.90      174.49      3.53 o 
  13   1   2       75.97       73.18      2.72 o 
  14   1   2      130.67      138.89      4.16 o 
  15   1   2       49.00       49.81      3.34 o 
  16   1   2        3.35        5.79      2.63 o 
  17   1   2       51.51       76.20      6.91 o 
 -17   2   2       34.92       41.34      4.31 o 
 -16   2   2        8.09       10.87      2.71 o 
 -15   2   2       13.37       13.52      2.73 o 
 -14   2   2       67.42       60.51      2.97 o 
 -13   2   2      105.88       93.57      3.96 o 
 -12   2   2        3.91        1.07      1.49 o 
 -11   2   2       94.77       93.26      2.64 o 
 -10   2   2       26.60       25.18      1.64 o 
  -9   2   2       73.45       75.75      2.19 o 
  -8   2   2      104.30      104.14      1.92 o 
  -7   2   2      339.37      325.96      5.83 o 
  -6   2   2     1460.39     1563.50     20.81 o 
  -5   2   2     1870.06     1914.97     15.55 o 
  -4   2   2     2102.89     2188.48     10.81 o 
  -3   2   2      227.75      227.99      3.79 o 
  -2   2   2     2553.53     2724.70     16.49 o 
  -1   2   2      700.32      664.33      5.90 o 
   0   2   2     1242.13     1245.82      4.89 o 
   1   2   2     9066.34     8711.72     30.24 o 
   2   2   2     1140.53     1050.03      5.93 o 
   3   2   2      192.89      216.84      4.69 o 
   4   2   2      301.90      334.60      3.53 o 
   5   2   2     1295.57     1262.19      6.61 o 
   6   2   2      238.43      199.66      2.27 o 
   7   2   2      196.90      194.94      2.24 o 
   8   2   2      140.05      157.59      2.76 o 
   9   2   2      132.74      137.84      2.57 o 
  10   2   2      127.48      109.97      4.19 o 
  11   2   2       62.74       64.17      3.37 o 
  12   2   2      107.94      104.96      4.51 o 
  13   2   2      105.55      102.72      3.85 o 
  14   2   2       56.61       50.57      2.99 o 
  15   2   2       57.00       62.09      4.02 o 
  16   2   2       21.14       20.02      2.92 o 
  17   2   2        3.80        3.29      3.06 o 
 -17   3   2        8.54       13.28      4.01 o 
 -16   3   2       45.23       49.66      3.85 o 
 -15   3   2       37.61       43.40      3.04 o 
 -14   3   2       11.63       10.62      2.02 o 
 -13   3   2      174.78      145.38      4.00 o 
 -12   3   2       14.04        5.00      1.87 o 
 -11   3   2       13.59       16.59      1.71 o 
 -10   3   2      291.72      297.16      4.00 o 
  -9   3   2      934.69      891.93      6.92 o 
  -8   3   2      118.45      128.88      2.38 o 
  -7   3   2      533.87      528.98      3.81 o 
  -6   3   2      403.36      381.51      3.39 o 
  -5   3   2       18.77       16.08      1.46 o 
  -4   3   2      185.54      200.03      4.81 o 
  -3   3   2      453.11      503.95      5.96 o 
  -2   3   2     1037.46      892.15      6.57 o 
  -1   3   2     1245.09     1237.95      7.33 o 
   0   3   2      316.17      339.89      2.02 o 
   1   3   2     1479.99     1581.39      6.33 o 
   2   3   2      174.54      161.50      5.52 o 
   3   3   2     3432.09     3442.68     13.12 o 
   4   3   2      851.27      782.48      4.36 o 
   5   3   2      659.97      734.02      5.95 o 
   6   3   2      550.72      567.77      4.11 o 
   7   3   2      308.04      296.26      3.96 o 
   8   3   2      109.28      116.39      2.70 o 
   9   3   2       51.85       47.16      1.95 o 
  10   3   2      518.96      481.95      6.03 o 
  11   3   2       97.54       88.81      3.04 o 
  12   3   2      292.29      275.74      5.11 o 
  13   3   2       14.67       10.67      2.06 o 
  14   3   2       49.00       44.41      2.91 o 
  15   3   2       10.59       12.91      2.47 o 
  16   3   2        1.65        2.72      2.39 o 
 -16   4   2       34.64       41.53      3.63 o 
 -15   4   2        5.63        9.07      2.29 o 
 -14   4   2       13.25       11.14      2.07 o 
 -13   4   2       27.74       26.39      2.26 o 
 -12   4   2       69.05       54.54      2.44 o 
 -11   4   2       44.70       42.06      2.10 o 
 -10   4   2      334.38      310.47      4.22 o 
  -9   4   2      457.39      435.10     12.13 o 
  -8   4   2       43.36       47.03      1.42 o 
  -7   4   2       49.15       52.06      1.48 o 
  -6   4   2       49.50       37.54      1.06 o 
  -5   4   2       49.92       44.74      1.27 o 
  -4   4   2      267.40      290.50      3.28 o 
  -3   4   2      617.07      709.72      5.78 o 
  -2   4   2     1202.51     1137.55      6.20 o 
  -1   4   2     1001.10     1083.98      8.51 o 
   0   4   2     1158.54     1047.89      5.91 o 
   1   4   2     1043.15     1056.99      9.68 o 
   2   4   2     3090.85     3025.33     11.81 o 
   3   4   2     4886.97     5201.08     48.36 o 
   4   4   2     1571.84     1579.54      7.24 o 
   5   4   2     1094.81     1176.83      6.31 o 
   6   4   2      584.06      638.09      4.26 o 
   7   4   2      201.63      202.32      2.53 o 
   8   4   2      432.48      439.58      3.94 o 
   9   4   2      180.12      163.77      3.14 o 
  10   4   2      372.65      343.03      6.50 o 
  11   4   2      240.74      238.60      4.10 o 
  12   4   2      141.24      129.59      4.03 o 
  13   4   2       20.21       18.58      2.25 o 
  14   4   2        5.09        3.60      2.05 o 
  15   4   2        1.93        1.15      2.21 o 
  16   4   2        5.09        2.62      2.45 o 
 -16   5   2       18.47       21.40      2.93 o 
 -15   5   2       30.45       29.39      2.91 o 
 -14   5   2       17.09       18.80      2.05 o 
 -13   5   2        7.71        1.66      1.64 o 
 -12   5   2      144.52      150.21      3.28 o 
 -11   5   2       14.35       16.06      1.44 o 
 -10   5   2      267.58      257.61      3.41 o 
  -9   5   2      935.06      969.10      6.55 o 
  -8   5   2     1488.82     1516.56     13.09 o 
  -7   5   2      133.92      138.64      2.54 o 
  -6   5   2       79.88       77.64      1.57 o 
  -5   5   2       42.50       29.73      1.29 o 
  -4   5   2      461.39      561.92      4.48 o 
  -3   5   2      268.44      304.75      3.76 o 
  -2   5   2     1442.97     1353.73     12.77 o 
  -1   5   2      319.51      298.92      2.63 o 
   0   5   2        2.71        2.93      0.52 o 
   1   5   2      466.99      511.56      3.68 o 
   2   5   2      607.16      568.75      8.05 o 
   3   5   2     1535.88     1614.56     11.75 o 
   4   5   2      173.99      212.38      4.98 o 
   5   5   2     1058.34     1114.07      5.84 o 
   6   5   2      266.47      294.89      2.94 o 
   7   5   2      312.96      274.70      3.04 o 
   8   5   2      319.10      330.39      4.39 o 
   9   5   2       31.23       31.26      1.56 o 
  10   5   2      394.43      368.08      4.60 o 
  11   5   2       41.64       38.03      2.07 o 
  12   5   2       85.67       78.21      2.80 o 
  13   5   2       77.10       79.00      3.16 o 
  14   5   2        6.80        3.45      2.19 o 
  15   5   2       36.83       39.15      3.40 o 
  16   5   2       14.07       21.05      3.50 o 
 -16   6   2        6.63       11.05      3.69 o 
 -15   6   2       14.01       16.69      2.43 o 
 -14   6   2       15.92       14.26      2.05 o 
 -13   6   2       26.02       26.07      2.01 o 
 -12   6   2       91.92       98.13      2.51 o 
 -11   6   2        8.36        6.74      1.66 o 
 -10   6   2       37.69       31.86      1.83 o 
  -9   6   2     1196.87     1144.32     19.97 o 
  -8   6   2      111.04      104.18      3.20 o 
  -7   6   2      109.19      102.19      2.30 o 
  -6   6   2      211.28      202.28      2.41 o 
  -5   6   2      194.74      193.07      2.75 o 
  -4   6   2      593.04      666.73      5.21 o 
  -3   6   2       85.42       95.36      2.26 o 
  -2   6   2     1129.36     1435.83      9.26 o 
  -1   6   2      217.63      270.88      3.65 o 
   0   6   2       23.41       39.34      1.04 o 
   1   6   2      280.88      250.11      3.24 o 
   2   6   2      223.18      212.03      4.40 o 
   3   6   2     5234.40     5676.03     33.71 o 
   4   6   2      918.99     1015.35      5.14 o 
   5   6   2      284.08      314.79      3.37 o 
   6   6   2       78.67       83.32      1.71 o 
   7   6   2      118.78      116.77      2.14 o 
   8   6   2       53.12       64.26      1.82 o 
   9   6   2      221.85      199.94      3.08 o 
  10   6   2       28.47       33.78      1.85 o 
  11   6   2      153.84      155.35      3.52 o 
  12   6   2      109.41      118.41      3.34 o 
  13   6   2       15.76       10.91      2.10 o 
  14   6   2       50.30       55.71      3.18 o 
  15   6   2        2.98        1.68      2.71 o 
  16   6   2       23.97       17.45      5.45 o 
 -15   7   2       35.61       44.00      3.85 o 
 -14   7   2       33.86       31.40      3.26 o 
 -13   7   2        8.20        6.32      2.13 o 
 -12   7   2        3.93        3.56      1.85 o 
 -11   7   2        9.09        7.75      1.65 o 
 -10   7   2        3.37        1.56      1.28 o 
  -9   7   2       24.02       19.95      1.53 o 
  -8   7   2      883.27      902.57      6.90 o 
  -7   7   2       48.08       50.68      2.03 o 
  -6   7   2       87.60       88.62      2.34 o 
  -5   7   2       20.76       24.90      1.46 o 
  -4   7   2      180.28      202.81      2.62 o 
  -3   7   2      518.30      603.16      5.26 o 
  -2   7   2      126.91      124.00      1.93 o 
  -1   7   2      423.29      442.31      6.35 o 
   0   7   2       66.79       94.59      2.31 o 
   1   7   2      126.95      161.72      3.60 o 
   2   7   2       91.78       88.71      1.31 o 
   3   7   2       56.54       60.27      1.23 o 
   4   7   2       36.36       42.59      1.21 o 
   5   7   2        5.67        9.39      0.92 o 
   6   7   2       91.65       83.69      2.13 o 
   7   7   2       43.72       52.47      1.63 o 
   8   7   2       88.89       95.50      2.67 o 
   9   7   2        2.12        0.78      1.19 o 
  10   7   2        9.02        6.41      1.42 o 
  11   7   2       33.69       25.93      1.92 o 
  12   7   2       64.47       69.04      2.87 o 
  13   7   2       14.55       16.37      2.22 o 
  14   7   2       37.15       40.03      3.11 o 
  15   7   2        5.72       10.72      2.99 o 
 -15   8   2       51.60       52.18      7.05 o 
 -14   8   2       64.21       73.02      5.71 o 
 -13   8   2       23.05       21.34      2.73 o 
 -12   8   2       35.38       39.12      2.64 o 
 -11   8   2       53.98       59.02      2.80 o 
 -10   8   2      210.17      206.42      3.57 o 
  -9   8   2      115.22      109.66      2.61 o 
  -8   8   2      148.75      131.33      4.17 o 
  -7   8   2      190.55      158.68      2.90 o 
  -6   8   2      344.97      333.45      5.18 o 
  -5   8   2      231.80      224.15      3.01 o 
  -4   8   2       59.79       75.17      1.94 o 
  -3   8   2      332.64      312.14      3.20 o 
  -2   8   2      477.26      514.14      4.61 o 
  -1   8   2      113.83      117.66      2.85 o 
   0   8   2      697.06      712.80      5.04 o 
   1   8   2       15.00       13.47      1.27 o 
   2   8   2      142.38      121.14      1.76 o 
   3   8   2      278.50      254.03      2.95 o 
   4   8   2      130.09      108.47      2.27 o 
   5   8   2        2.68        0.62      1.03 o 
   6   8   2      154.88      156.89      3.26 o 
   7   8   2       26.15       24.95      1.53 o 
   8   8   2        0.03       -0.35      1.13 o 
   9   8   2       67.68       64.66      2.27 o 
  10   8   2       63.98       49.38      2.13 o 
  11   8   2       60.64       54.34      2.58 o 
  12   8   2       27.64       31.50      2.32 o 
  13   8   2       53.08       59.42      2.90 o 
  14   8   2       14.05        9.40      2.46 o 
  15   8   2        9.44        7.02      3.71 o 
 -14   9   2      117.33      134.14      5.43 o 
 -13   9   2        9.46        6.92      3.25 o 
 -12   9   2       19.14       15.36      2.88 o 
 -11   9   2       12.56       10.54      1.85 o 
 -10   9   2        1.66        0.75      1.39 o 
  -9   9   2      182.27      189.68      4.96 o 
  -8   9   2       25.97       36.07      1.68 o 
  -7   9   2       61.11       47.49      2.32 o 
  -6   9   2       48.04       49.28      2.22 o 
  -5   9   2      148.64      126.70      2.57 o 
  -4   9   2       20.38       25.35      1.68 o 
  -3   9   2      205.35      228.99      2.75 o 
  -2   9   2      242.39      233.55      4.70 o 
  -1   9   2      472.09      466.56      4.49 o 
   0   9   2      476.88      490.53     10.91 o 
   1   9   2      165.18      173.26      4.23 o 
   2   9   2      168.47      161.34      2.51 o 
   3   9   2        2.19        0.21      0.89 o 
   4   9   2      176.90      179.53      3.18 o 
   5   9   2      186.53      174.47      3.04 o 
   6   9   2       14.46       25.17      1.49 o 
   7   9   2       90.87       76.88      2.10 o 
   8   9   2       16.54       11.61      1.38 o 
   9   9   2       19.63       18.06      1.98 o 
  10   9   2       66.92       71.26      2.54 o 
  11   9   2       16.94       15.86      2.37 o 
  12   9   2        5.48        5.21      2.44 o 
  13   9   2       77.70       87.54      4.87 o 
  14   9   2       34.12       47.56      4.75 o 
 -13  10   2       12.03       13.42      7.04 o 
 -12  10   2        1.88       -1.66      2.66 o 
 -11  10   2       19.35       20.29      3.10 o 
 -10  10   2        0.14       -2.11      2.68 o 
  -9  10   2       10.61       10.38      1.73 o 
  -8  10   2       67.91       70.97      2.62 o 
  -7  10   2       44.20       34.88      1.71 o 
  -6  10   2        1.30        0.59      1.60 o 
  -5  10   2       16.75        9.79      1.48 o 
  -4  10   2       37.40       33.26      1.76 o 
  -3  10   2      110.51       99.31      3.72 o 
  -2  10   2      307.69      294.35      4.37 o 
  -1  10   2      766.49      746.64      6.50 o 
   0  10   2       84.44       84.05      2.68 o 
   1  10   2       63.70       60.26      2.60 o 
   2  10   2      466.93      463.32      5.12 o 
   3  10   2      324.78      320.37      4.49 o 
   4  10   2       86.85       91.95      2.43 o 
   5  10   2      204.00      189.92      3.32 o 
   6  10   2        0.75        1.18      1.11 o 
   7  10   2        0.29       -0.11      1.32 o 
   8  10   2        0.47        2.69      1.59 o 
   9  10   2        2.84       -0.83      1.66 o 
  10  10   2        1.58        3.67      1.87 o 
  11  10   2       23.38       26.02      2.75 o 
  12  10   2       70.63       81.13      4.15 o 
  13  10   2       87.52       97.22      5.05 o 
 -13  11   2        2.51        1.77      6.23 o 
 -12  11   2       23.10       24.94      4.74 o 
 -11  11   2       21.25       31.15      3.52 o 
 -10  11   2        5.84        1.93      2.28 o 
  -9  11   2       18.45       21.24      2.99 o 
  -8  11   2       38.12       48.88      3.38 o 
  -7  11   2        9.82       12.59      1.54 o 
  -6  11   2        7.75        4.72      1.62 o 
  -5  11   2      119.44      100.33      3.65 o 
  -4  11   2       97.92       67.27      2.42 o 
  -3  11   2        7.13        6.58      1.04 o 
  -2  11   2       81.08       83.71      2.49 o 
  -1  11   2      487.30      506.35      7.14 o 
   0  11   2      200.20      205.46      4.29 o 
   1  11   2       12.75       12.18      1.90 o 
   2  11   2      693.90      682.78      8.51 o 
   3  11   2       33.46       28.35      2.18 o 
   4  11   2       34.39       32.38      1.60 o 
   5  11   2       25.81       30.16      2.26 o 
   6  11   2        2.03        1.21      1.14 o 
   7  11   2       22.11       15.18      2.34 o 
   8  11   2       24.45       29.37      2.34 o 
   9  11   2        0.95        1.31      1.91 o 
  10  11   2        5.04        7.64      2.34 o 
  11  11   2       39.86       40.35      3.34 o 
  12  11   2        9.98       10.57      3.05 o 
 -12  12   2       65.78       74.43      6.34 o 
 -11  12   2       50.05       57.71      5.78 o 
 -10  12   2      114.71      144.13      7.37 o 
  -9  12   2       19.17       16.57      3.12 o 
  -8  12   2       18.70       28.18      3.09 o 
  -7  12   2       31.70       24.90      2.30 o 
  -6  12   2       12.32       12.42      1.79 o 
  -5  12   2       59.83       69.67      3.24 o 
  -4  12   2      139.06      146.00      3.88 o 
  -3  12   2       46.46       46.61      1.83 o 
  -2  12   2       18.89       18.71      1.71 o 
  -1  12   2       29.97       29.55      2.62 o 
   0  12   2        0.29        0.80      1.88 o 
   1  12   2       10.67        5.68      1.92 o 
   2  12   2        1.43       -0.30      1.69 o 
   3  12   2       16.88       21.14      2.59 o 
   4  12   2        6.56        5.20      1.42 o 
   5  12   2      114.23      109.30      2.62 o 
   6  12   2        4.55        4.67      1.79 o 
   7  12   2        7.28        8.75      1.89 o 
   8  12   2        2.74        4.68      1.92 o 
   9  12   2        3.08        2.88      2.03 o 
  10  12   2       18.66       22.77      2.99 o 
  11  12   2       11.15       12.63      2.98 o 
 -10  13   2       32.16       40.11      5.66 o 
  -9  13   2        8.17       10.76      4.83 o 
  -8  13   2        1.51        0.80      2.81 o 
  -7  13   2        1.79        3.22      2.18 o 
  -6  13   2        9.15       10.56      1.99 o 
  -5  13   2       42.14       49.95      2.44 o 
  -4  13   2        8.91        9.77      1.98 o 
  -3  13   2        1.12       -0.84      1.23 o 
  -2  13   2        7.49        7.71      2.20 o 
  -1  13   2       12.94       16.19      2.43 o 
   0  13   2       29.25       29.14      2.81 o 
   1  13   2        6.96        1.87      2.61 o 
   2  13   2        1.30       -1.49      1.87 o 
   3  13   2        7.23        7.22      2.06 o 
   4  13   2        5.96        5.95      1.83 o 
   5  13   2       22.94       30.18      1.88 o 
   6  13   2       48.11       64.69      3.02 o 
   7  13   2        1.38        5.69      1.94 o 
   8  13   2        7.77        7.61      2.22 o 
   9  13   2        3.25        5.46      2.41 o 
  10  13   2        4.90        3.09      4.18 o 
  -9  14   2        7.14        3.29      3.55 o 
  -8  14   2        4.11        3.74      2.69 o 
  -7  14   2       10.45        4.49      3.50 o 
  -6  14   2       56.11       57.09      2.80 o 
  -5  14   2       95.43       99.16      3.91 o 
  -4  14   2       40.92       45.70      2.97 o 
  -3  14   2        0.03       -2.57      2.57 o 
  -2  14   2       14.18       14.91      2.75 o 
  -1  14   2       57.20       60.20      4.70 o 
   0  14   2        4.02        6.03      2.38 o 
   1  14   2       37.68       36.58      3.39 o 
   2  14   2       26.50       28.42      2.80 o 
   3  14   2        2.56        1.08      2.07 o 
   4  14   2        4.43        3.16      1.93 o 
   5  14   2        9.33       13.47      1.95 o 
   6  14   2       39.84       41.23      3.64 o 
   7  14   2       36.60       38.79      2.51 o 
   8  14   2        9.40        6.99      2.35 o 
   9  14   2       40.75       47.12      3.64 o 
  -7  15   2       92.39      110.11      5.33 o 
  -6  15   2        8.95        9.88      2.85 o 
  -5  15   2       65.29       75.60      5.41 o 
  -4  15   2       34.16       31.13      4.15 o 
  -3  15   2        1.00        1.83      2.71 o 
  -2  15   2        2.86        8.22      2.01 o 
  -1  15   2       35.18       42.20      3.56 o 
   0  15   2       12.77        5.85      3.19 o 
   1  15   2       16.53       14.25      3.05 o 
   2  15   2       81.23      101.36      5.57 o 
   3  15   2        0.85        3.52      2.25 o 
   4  15   2       27.27       20.20      2.99 o 
   5  15   2       12.04       12.81      3.81 o 
   6  15   2       16.63       18.00      4.08 o 
   7  15   2       18.78       15.49      3.45 o 
  -4  16   2        2.16       -2.59      3.04 o 
  -3  16   2        0.77        2.56      3.72 o 
  -2  16   2        2.58        4.85      3.72 o 
  -1  16   2       16.41       11.59      3.42 o 
   0  16   2        8.91        1.66      3.44 o 
   1  16   2       24.05       13.55      3.91 o 
   2  16   2       49.02       50.57      5.60 o 
   3  16   2       19.61       18.69      4.62 o 
   4  16   2        5.12        5.93      3.75 o 
 -17   0   3       10.00        8.12      4.68 o 
 -16   0   3        0.61       -1.41      3.14 o 
 -15   0   3       46.16       59.01      4.96 o 
 -14   0   3       80.98       67.91      4.55 o 
 -13   0   3       24.33       28.07      4.64 o 
 -12   0   3      122.13      113.08      4.85 o 
 -11   0   3       27.42       33.10      3.04 o 
 -10   0   3       45.29       47.57      2.74 o 
  -9   0   3       99.52      129.52      3.78 o 
  -8   0   3      288.64      349.86      5.14 o 
  -7   0   3       63.10       60.94      2.32 o 
  -6   0   3        0.12        4.23      1.31 o 
  -5   0   3      430.90      420.19      6.26 o 
  -4   0   3       95.18       89.90      1.93 o 
  -3   0   3      927.04      941.12      7.24 o 
  -2   0   3      426.69      375.70      4.81 o 
  -1   0   3    10434.94    10247.19     55.08 o 
   0   0   3     1485.56     1378.75      8.05 o 
   1   0   3     5299.15     5074.64     24.31 o 
   2   0   3     3548.26     3290.12     16.45 o 
   3   0   3        4.29        1.04      0.75 o 
   4   0   3        4.42        5.39      0.86 o 
   5   0   3       35.94       33.55      1.35 o 
   6   0   3      384.71      375.89      4.09 o 
   7   0   3      127.79      116.78      2.60 o 
   8   0   3      375.17      373.84      6.24 o 
   9   0   3      237.05      225.60      5.02 o 
  10   0   3       31.30       24.07      2.49 o 
  11   0   3      334.52      311.82      6.46 o 
  12   0   3        0.45        1.21      2.04 o 
  13   0   3      127.02      141.78      7.08 o 
  14   0   3        3.61        5.10      2.70 o 
  15   0   3        1.60        0.41      2.66 o 
  16   0   3        4.03       -2.20      3.90 o 
  17   0   3       84.54       65.46     14.42 o 
 -17   1   3        1.26       -2.37      2.37 o 
 -16   1   3       11.56       13.67      2.84 o 
 -15   1   3       25.76       26.08      3.08 o 
 -14   1   3        7.25        5.83      1.99 o 
 -13   1   3       86.30       89.88      3.48 o 
 -12   1   3      169.35      146.71      3.81 o 
 -11   1   3       15.13       19.70      1.74 o 
 -10   1   3        9.31       10.39      1.26 o 
  -9   1   3     1076.89     1043.04      9.12 o 
  -8   1   3       35.77       38.91      1.39 o 
  -7   1   3       64.83       53.39      1.50 o 
  -6   1   3     1606.96     1718.09     16.53 o 
  -5   1   3      922.87      943.25      9.72 o 
  -4   1   3      108.90      124.79      1.60 o 
  -3   1   3      511.36      459.94      3.41 o 
  -2   1   3      881.37      917.93      5.19 o 
  -1   1   3      167.85      212.12      1.46 o 
   0   1   3     2092.49     2200.17      9.11 o 
   1   1   3     5173.61     5210.45     17.69 o 
   2   1   3      378.59      443.76      4.44 o 
   3   1   3      170.18      176.96      4.34 o 
   4   1   3      688.65      653.49      3.53 o 
   5   1   3      285.19      305.19      2.39 o 
   6   1   3       83.93       82.85      1.44 o 
   7   1   3       53.71       50.31      1.31 o 
   8   1   3      209.74      212.58      3.36 o 
   9   1   3       39.81       41.77      1.85 o 
  10   1   3      765.35      667.53      7.18 o 
  11   1   3       17.46       16.73      1.80 o 
  12   1   3      239.71      224.91      4.23 o 
  13   1   3        8.76       11.13      1.82 o 
  14   1   3      128.60      133.55      3.69 o 
  15   1   3        9.68       11.23      2.73 o 
  16   1   3      108.37      117.09      4.95 o 
 -17   2   3       32.95       24.17      3.83 o 
 -16   2   3       25.43       30.36      3.33 o 
 -15   2   3       57.45       64.56      3.92 o 
 -14   2   3        1.73        2.33      1.97 o 
 -13   2   3      127.71      141.98      4.99 o 
 -12   2   3      206.34      220.73      4.20 o 
 -11   2   3      119.07      120.76      2.93 o 
 -10   2   3       89.76       83.64      2.40 o 
  -9   2   3     1007.76      951.20      8.93 o 
  -8   2   3      655.03      621.64      5.09 o 
  -7   2   3      570.10      603.06      4.50 o 
  -6   2   3      143.86      186.26      2.34 o 
  -5   2   3      358.63      436.07      5.93 o 
  -4   2   3      216.08      221.98      2.19 o 
  -3   2   3      375.53      356.02      4.19 o 
  -2   2   3      541.13      562.21      5.69 o 
  -1   2   3     1866.82     2199.50     12.45 o 
   0   2   3      310.12      299.62      1.86 o 
   1   2   3       30.81       34.07      1.48 o 
   2   2   3     1113.87     1134.59      4.57 o 
   3   2   3     2272.11     2302.18     11.82 o 
   4   2   3      664.92      705.58      3.58 o 
   5   2   3      897.57      859.64      4.51 o 
   6   2   3      258.24      242.82      2.54 o 
   7   2   3       18.33       22.16      1.08 o 
   8   2   3        8.08       15.10      1.13 o 
   9   2   3      143.40      136.66      2.43 o 
  10   2   3      165.41      163.00      3.20 o 
  11   2   3      340.31      328.92      4.75 o 
  12   2   3       58.93       54.95      2.25 o 
  13   2   3        9.38        3.71      1.89 o 
  14   2   3       47.71       50.95      3.06 o 
  15   2   3       41.92       43.70      3.43 o 
  16   2   3       29.46       34.18      3.57 o 
 -17   3   3       10.41        8.89      3.69 o 
 -16   3   3       39.20       48.84      4.00 o 
 -15   3   3       42.62       52.92      4.47 o 
 -14   3   3       45.46       50.27      2.83 o 
 -13   3   3      112.61      120.36      3.62 o 
 -12   3   3       37.80       37.39      2.18 o 
 -11   3   3      138.29      154.08      3.66 o 
 -10   3   3      264.08      245.88      4.21 o 
  -9   3   3       94.93      100.96      2.33 o 
  -8   3   3      229.03      205.95      2.80 o 
  -7   3   3       64.44       56.02      1.73 o 
  -6   3   3      445.86      444.04      3.48 o 
  -5   3   3       99.28      106.52      1.69 o 
  -4   3   3      368.79      319.73      2.92 o 
  -3   3   3       33.09       27.63      0.95 o 
  -2   3   3      721.42      887.39      5.93 o 
  -1   3   3     1026.56      999.14     15.61 o 
   0   3   3     1226.83     1254.84      5.25 o 
   1   3   3      706.37      722.93      7.70 o 
   2   3   3      499.38      529.65      2.60 o 
   3   3   3      816.05      867.62      6.50 o 
   4   3   3     2310.39     2231.80     14.29 o 
   5   3   3      262.61      262.54      2.30 o 
   6   3   3      273.10      242.86      2.92 o 
   7   3   3      208.74      193.50      2.38 o 
   8   3   3      235.84      246.40      2.69 o 
   9   3   3       44.97       45.84      1.82 o 
  10   3   3       10.77        9.15      1.63 o 
  11   3   3      164.60      170.83      4.02 o 
  12   3   3      109.30       98.86      3.41 o 
  13   3   3       54.96       53.79      2.94 o 
  14   3   3        9.88       10.82      2.28 o 
  15   3   3        5.27        6.50      2.29 o 
  16   3   3       25.17       38.05      3.44 o 
 -16   4   3       68.13       82.36      4.94 o 
 -15   4   3       54.82       50.02      3.19 o 
 -14   4   3        6.33        1.32      1.82 o 
 -13   4   3      104.87      120.29      5.90 o 
 -12   4   3      131.39      115.42      3.17 o 
 -11   4   3       24.56       27.80      1.87 o 
 -10   4   3      692.18      704.64      6.38 o 
  -9   4   3      312.86      322.88      6.45 o 
  -8   4   3       60.10       57.04      1.53 o 
  -7   4   3       46.46       50.10      1.29 o 
  -6   4   3       96.92       96.13      3.06 o 
  -5   4   3       89.70      105.95      1.96 o 
  -4   4   3      255.92      262.30      5.24 o 
  -3   4   3     1751.73     1740.09     10.95 o 
  -2   4   3      472.57      464.23     11.80 o 
  -1   4   3       11.95       16.59      0.76 o 
   0   4   3       60.99       80.00      1.46 o 
   1   4   3      554.48      548.29      5.55 o 
   2   4   3     3000.22     2952.86     11.02 o 
   3   4   3     3841.63     3870.40     13.25 o 
   4   4   3     1636.38     1917.97      8.74 o 
   5   4   3      179.08      225.72      6.50 o 
   6   4   3       15.08       27.41      1.10 o 
   7   4   3      240.18      229.83      3.42 o 
   8   4   3       56.10       45.55      1.53 o 
   9   4   3      176.34      163.05      2.76 o 
  10   4   3       31.23       25.14      1.69 o 
  11   4   3      302.21      300.72      5.01 o 
  12   4   3       11.70       14.29      2.08 o 
  13   4   3       57.93       60.34      3.09 o 
  14   4   3       24.79       28.24      2.91 o 
  15   4   3        4.22        1.44      2.36 o 
  16   4   3       22.30       19.08      3.01 o 
 -16   5   3        7.08       12.16      2.46 o 
 -15   5   3       19.94       21.36      2.34 o 
 -14   5   3        8.98        8.11      2.02 o 
 -13   5   3        8.85        8.92      1.78 o 
 -12   5   3      148.22      133.21      3.26 o 
 -11   5   3       20.61       22.42      1.65 o 
 -10   5   3      112.00      105.28      2.46 o 
  -9   5   3      690.01      707.18      5.98 o 
  -8   5   3      687.86      705.60      6.12 o 
  -7   5   3      156.64      150.45      2.09 o 
  -6   5   3       81.93       79.81      1.92 o 
  -5   5   3      124.58      131.97      2.77 o 
  -4   5   3      102.39      125.72      2.56 o 
  -3   5   3      451.46      654.65      6.04 o 
  -2   5   3       15.39       46.16      1.73 o 
  -1   5   3      969.79     1061.87      5.01 o 
   0   5   3     1543.03     1509.24      6.75 o 
   1   5   3      142.94      151.14      3.31 o 
   2   5   3     1698.95     1729.95      8.83 o 
   3   5   3     1775.10     1944.42     15.76 o 
   4   5   3      350.77      369.85      4.91 o 
   5   5   3     1390.81     1429.14      7.74 o 
   6   5   3       72.80       69.86      1.62 o 
   7   5   3      112.89      106.45      2.29 o 
   8   5   3       71.55       72.23      2.03 o 
   9   5   3      385.57      365.90      4.13 o 
  10   5   3      131.33      124.29      2.81 o 
  11   5   3      199.81      206.61      3.93 o 
  12   5   3       34.59       34.56      2.29 o 
  13   5   3        1.34        3.67      1.98 o 
  14   5   3        2.53        2.30      2.16 o 
  15   5   3        2.31        1.73      2.29 o 
  16   5   3        8.14        5.69      3.96 o 
 -16   6   3       21.46       20.09      4.49 o 
 -15   6   3       23.36       24.15      3.22 o 
 -14   6   3       10.38       11.69      2.57 o 
 -13   6   3       16.25       18.53      2.59 o 
 -12   6   3       56.41       63.71      4.33 o 
 -11   6   3        9.43        6.87      1.63 o 
 -10   6   3      170.41      161.56      3.30 o 
  -9   6   3       71.55       72.24      2.43 o 
  -8   6   3      127.65      107.02      2.15 o 
  -7   6   3      113.11       89.26      1.85 o 
  -6   6   3       35.65       38.29      1.69 o 
  -5   6   3      184.78      175.67      2.86 o 
  -4   6   3      160.23      167.07      2.68 o 
  -3   6   3      301.93      323.49      3.90 o 
  -2   6   3      358.66      354.26      8.52 o 
  -1   6   3      231.21      252.09      3.04 o 
   0   6   3      116.74      120.88      2.70 o 
   1   6   3      795.47      775.03      5.29 o 
   2   6   3      115.94       88.37      1.33 o 
   3   6   3      927.74      938.82      5.05 o 
   4   6   3     1306.38     1440.01      7.34 o 
   5   6   3      256.65      296.52      2.82 o 
   6   6   3      123.38      124.21      2.04 o 
   7   6   3      380.07      386.55      4.52 o 
   8   6   3       14.86       14.98      1.30 o 
   9   6   3      291.61      280.82      4.60 o 
  10   6   3      162.73      161.59      3.13 o 
  11   6   3       10.14       12.93      1.76 o 
  12   6   3        3.60        4.75      1.77 o 
  13   6   3       44.16       43.91      3.24 o 
  14   6   3        1.95       -1.18      2.25 o 
  15   6   3        9.58       11.58      3.15 o 
 -15   7   3       26.87       29.38      3.46 o 
 -14   7   3       46.77       58.76      5.59 o 
 -13   7   3        3.26        3.51      1.95 o 
 -12   7   3       16.96       14.02      2.00 o 
 -11   7   3       16.04       16.81      1.83 o 
 -10   7   3       65.86       62.95      2.35 o 
  -9   7   3      181.73      151.12      4.29 o 
  -8   7   3     1966.73     1914.51     15.32 o 
  -7   7   3       53.50       50.81      2.14 o 
  -6   7   3        7.29       12.53      1.51 o 
  -5   7   3       38.29       47.60      1.95 o 
  -4   7   3       37.15       39.73      1.30 o 
  -3   7   3       15.48       16.95      0.92 o 
  -2   7   3       75.41       98.57      1.92 o 
  -1   7   3       69.42       73.70      1.36 o 
   0   7   3      408.03      399.34      2.67 o 
   1   7   3       58.55       56.90      0.94 o 
   2   7   3      468.11      529.12      3.40 o 
   3   7   3      125.47      128.36      1.98 o 
   4   7   3      371.76      406.13      3.34 o 
   5   7   3      372.99      356.53      3.36 o 
   6   7   3      114.16      125.43      2.43 o 
   7   7   3      558.60      523.27      5.29 o 
   8   7   3      348.28      333.12      4.02 o 
   9   7   3      105.00      104.53      3.00 o 
  10   7   3       68.80       74.68      2.49 o 
  11   7   3       40.41       54.43      2.53 o 
  12   7   3       12.59       12.86      2.14 o 
  13   7   3        6.56        6.33      2.13 o 
  14   7   3       41.72       51.39      3.52 o 
  15   7   3        2.92        2.59      3.45 o 
 -15   8   3       24.10       32.95      3.95 o 
 -14   8   3       72.10       74.28      4.60 o 
 -13   8   3        6.62        3.91      2.28 o 
 -12   8   3       11.10       12.94      2.02 o 
 -11   8   3      187.71      189.58      3.89 o 
 -10   8   3       92.13       96.99      2.59 o 
  -9   8   3       73.56       65.65      2.09 o 
  -8   8   3      377.34      363.51      5.40 o 
  -7   8   3      105.84       92.53      2.75 o 
  -6   8   3       99.80      101.01      2.72 o 
  -5   8   3       13.19       10.24      1.45 o 
  -4   8   3       54.60       46.09      1.79 o 
  -3   8   3        1.87        0.33      0.84 o 
  -2   8   3      128.27      139.07      2.91 o 
  -1   8   3      263.11      276.83      4.14 o 
   0   8   3       47.85       53.10      1.41 o 
   1   8   3       32.36       28.61      1.46 o 
   2   8   3       21.05       19.99      1.15 o 
   3   8   3      310.19      305.01      3.02 o 
   4   8   3      218.97      200.24      3.09 o 
   5   8   3       77.36       72.38      2.16 o 
   6   8   3      275.66      266.44      3.96 o 
   7   8   3       67.28       71.49      2.22 o 
   8   8   3        6.92       12.43      1.48 o 
   9   8   3       11.25       12.83      1.62 o 
  10   8   3       11.78       17.66      1.84 o 
  11   8   3       52.41       55.75      2.63 o 
  12   8   3       11.23       17.11      2.24 o 
  13   8   3       29.11       45.51      3.21 o 
  14   8   3       27.90       29.67      3.24 o 
 -14   9   3       38.53       48.21      5.89 o 
 -13   9   3        8.53        8.25      2.83 o 
 -12   9   3        2.47        0.27      2.07 o 
 -11   9   3        8.05        6.41      1.95 o 
 -10   9   3       15.69       12.30      1.85 o 
  -9   9   3       88.45       93.88      3.86 o 
  -8   9   3       64.51       63.00      2.86 o 
  -7   9   3      200.41      178.85      4.16 o 
  -6   9   3       92.64       89.32      2.82 o 
  -5   9   3       15.56       19.80      1.85 o 
  -4   9   3      187.67      184.05      3.43 o 
  -3   9   3       14.71       18.34      1.49 o 
  -2   9   3      184.44      167.24      3.40 o 
  -1   9   3      274.71      270.83      2.90 o 
   0   9   3      852.48      774.86      5.80 o 
   1   9   3      164.80      172.46      4.02 o 
   2   9   3       11.05       10.34      1.10 o 
   3   9   3       12.89       12.30      1.31 o 
   4   9   3      410.02      401.07      4.67 o 
   5   9   3       51.61       55.19      2.09 o 
   6   9   3       58.28       41.09      1.85 o 
   7   9   3      103.37       87.79      2.45 o 
   8   9   3       89.06       84.34      2.55 o 
   9   9   3        7.61        8.91      1.54 o 
  10   9   3        4.78        0.71      1.41 o 
  11   9   3       21.01       25.29      2.55 o 
  12   9   3        6.25        6.12      1.71 o 
  13   9   3        4.70        5.89      2.18 o 
  14   9   3       74.21       84.50      5.83 o 
 -13  10   3        3.75        1.07      4.38 o 
 -12  10   3       17.23       18.12      3.45 o 
 -11  10   3       49.64       60.23      4.03 o 
 -10  10   3        6.93        8.76      2.36 o 
  -9  10   3       49.55       40.95      3.09 o 
  -8  10   3       38.93       25.43      2.69 o 
  -7  10   3      202.07      178.92      4.24 o 
  -6  10   3        9.35        7.26      1.72 o 
  -5  10   3      199.20      173.06      3.28 o 
  -4  10   3       31.19       26.18      1.90 o 
  -3  10   3       74.26       67.53      2.42 o 
  -2  10   3      178.15      167.30      4.36 o 
  -1  10   3     1022.17     1041.55      8.68 o 
   0  10   3      630.08      638.75      6.94 o 
   1  10   3      174.10      149.50      3.80 o 
   2  10   3      336.36      299.04      5.90 o 
   3  10   3      322.23      297.03      4.61 o 
   4  10   3        3.86        2.72      1.31 o 
   5  10   3       11.01        9.76      1.53 o 
   6  10   3        5.82       11.39      1.47 o 
   7  10   3       43.41       35.52      1.98 o 
   8  10   3        9.06        9.03      1.47 o 
   9  10   3       48.15       49.38      2.14 o 
  10  10   3       17.48       14.10      1.55 o 
  11  10   3       11.42       10.23      2.33 o 
  12  10   3       25.36       26.50      3.46 o 
  13  10   3       19.56       24.99      3.70 o 
 -13  11   3       14.05        8.92      5.15 o 
 -12  11   3       18.19       22.16      4.89 o 
 -11  11   3        5.14        3.50      2.67 o 
 -10  11   3       19.32       17.16      2.74 o 
  -9  11   3        3.01        2.74      2.35 o 
  -8  11   3       45.79       46.41      3.64 o 
  -7  11   3       10.16        9.17      2.40 o 
  -6  11   3       18.04       16.15      1.92 o 
  -5  11   3      131.65      132.09      5.82 o 
  -4  11   3      299.44      275.89      4.56 o 
  -3  11   3       15.47       22.97      1.59 o 
  -2  11   3        8.36       10.73      1.49 o 
  -1  11   3      116.59      111.23      2.54 o 
   0  11   3      112.45      108.14      4.18 o 
   1  11   3      282.14      278.40      4.74 o 
   2  11   3       43.62       47.53      2.69 o 
   3  11   3       21.39       18.95      1.53 o 
   4  11   3       70.97       78.60      2.76 o 
   5  11   3        1.51        0.81      1.31 o 
   6  11   3       53.66       59.88      2.20 o 
   7  11   3       37.38       44.65      2.01 o 
   8  11   3       10.02       11.45      1.50 o 
   9  11   3        8.66        3.56      2.20 o 
  10  11   3        0.36       -2.05      2.05 o 
  11  11   3       30.25       32.92      3.51 o 
  12  11   3       10.19       14.74      3.29 o 
 -12  12   3        6.38        5.36      3.81 o 
 -11  12   3       83.81      100.80      9.09 o 
 -10  12   3      105.30      124.59      6.32 o 
  -9  12   3       13.87       17.30      3.21 o 
  -8  12   3        1.26       -1.60      2.21 o 
  -7  12   3       27.31       26.39      2.89 o 
  -6  12   3       40.98       41.93      2.74 o 
  -5  12   3       29.38       30.65      2.17 o 
  -4  12   3       25.63       19.92      1.88 o 
  -3  12   3        3.09        1.61      1.27 o 
  -2  12   3       58.40       58.00      2.41 o 
  -1  12   3      224.76      234.87      5.09 o 
   0  12   3       78.56       76.38      3.52 o 
   1  12   3       89.89       93.61      3.78 o 
   2  12   3       30.73       23.73      2.96 o 
   3  12   3      153.36      155.67      4.40 o 
   4  12   3        3.73        2.02      1.35 o 
   5  12   3       20.65       22.76      1.60 o 
   6  12   3        4.44        2.37      1.34 o 
   7  12   3        8.47       11.91      1.54 o 
   8  12   3        0.67        2.65      1.92 o 
   9  12   3        0.72        2.65      2.64 o 
  10  12   3        3.15        4.66      2.54 o 
  11  12   3        9.02        9.60      2.89 o 
 -10  13   3        0.76       -0.21      3.55 o 
  -9  13   3       20.83       20.86      3.85 o 
  -8  13   3        6.66        6.45      2.88 o 
  -7  13   3       19.96       21.92      2.96 o 
  -6  13   3        8.64       12.93      2.83 o 
  -5  13   3       54.09       54.34      2.56 o 
  -4  13   3       12.74        7.91      1.52 o 
  -3  13   3        5.92        3.39      1.69 o 
  -2  13   3        3.67        3.30      1.99 o 
  -1  13   3       26.14       21.16      2.86 o 
   0  13   3       26.03       32.63      3.27 o 
   1  13   3       14.53       17.76      2.96 o 
   2  13   3       14.69       10.40      2.45 o 
   3  13   3       18.42       21.19      2.65 o 
   4  13   3       18.41       15.14      2.80 o 
   5  13   3       19.35       15.41      1.73 o 
   6  13   3        0.14        1.43      1.21 o 
   7  13   3        7.36        3.89      1.86 o 
   8  13   3        6.11        7.81      2.43 o 
   9  13   3        3.06        4.16      2.57 o 
  10  13   3        3.27        1.44      2.56 o 
  -9  14   3        9.66       15.18      3.77 o 
  -8  14   3       14.46       14.12      3.26 o 
  -7  14   3       33.50       50.83      4.03 o 
  -6  14   3       12.91       14.25      2.51 o 
  -5  14   3       69.59       83.57      4.01 o 
  -4  14   3       43.37       37.38      2.71 o 
  -3  14   3        4.18        8.18      3.03 o 
  -2  14   3        2.39        2.14      2.32 o 
  -1  14   3        7.49        6.35      3.15 o 
   0  14   3       14.05       13.59      2.90 o 
   1  14   3       21.73       24.40      3.37 o 
   2  14   3       11.07       13.43      2.96 o 
   3  14   3        4.64        4.73      2.31 o 
   4  14   3       31.39       33.29      3.67 o 
   5  14   3        0.78        2.62      1.92 o 
   6  14   3       14.77       12.80      2.27 o 
   7  14   3       41.28       40.17      4.64 o 
   8  14   3       42.07       50.99      3.47 o 
  -7  15   3       20.98       26.70      3.90 o 
  -6  15   3        0.30       -2.31      3.20 o 
  -5  15   3        2.68       -0.19      2.44 o 
  -4  15   3        1.67       -0.27      3.13 o 
  -3  15   3        2.56        3.57      3.15 o 
  -2  15   3        3.95        3.94      1.89 o 
  -1  15   3       11.20        9.09      2.72 o 
   0  15   3       16.96       12.62      3.24 o 
   1  15   3        8.70        8.42      3.02 o 
   2  15   3       61.95       73.78      4.95 o 
   3  15   3       18.32       12.21      2.68 o 
   4  15   3        9.54       10.57      2.86 o 
   5  15   3       17.46       22.73      4.77 o 
   6  15   3       36.81       41.41      4.28 o 
   7  15   3        1.21       -2.27      9.35 o 
  -4  16   3        5.41       11.21      3.65 o 
  -3  16   3        0.45       -0.11      3.16 o 
  -2  16   3        7.92        9.58      3.64 o 
  -1  16   3        4.64       13.46      5.87 o 
   0  16   3        1.93       -3.11      3.11 o 
   1  16   3       15.73       25.92      4.48 o 
   2  16   3       29.74       30.29      4.65 o 
   3  16   3       13.76        9.99      5.14 o 
   4  16   3       26.25       36.24      4.99 o 
 -17   0   4        3.87       -1.00      4.93 o 
 -16   0   4        1.40        0.51      3.19 o 
 -15   0   4       40.54       37.15      4.41 o 
 -14   0   4       55.47       56.62      4.29 o 
 -13   0   4        1.94        1.80      2.35 o 
 -12   0   4        0.56       -1.43      2.17 o 
 -11   0   4       67.43       79.58      3.62 o 
 -10   0   4       60.89       54.29      2.90 o 
  -9   0   4      137.64      162.22      4.55 o 
  -8   0   4      292.54      311.21      5.98 o 
  -7   0   4       91.91      104.40      3.65 o 
  -6   0   4     6716.00     7518.70     50.80 o 
  -5   0   4     3796.88     4131.69     29.60 o 
  -4   0   4      609.51      672.95      5.55 o 
  -3   0   4      941.11      936.80      8.04 o 
  -2   0   4     1960.43     2155.32     17.65 o 
  -1   0   4      336.80      284.51      2.96 o 
   0   0   4     1804.31     1814.37     10.14 o 
   1   0   4     3461.36     4028.58     20.69 o 
   2   0   4      250.57      382.79      3.31 o 
   3   0   4     1137.72     1292.20      8.16 o 
   4   0   4      522.73      606.53      5.19 o 
   5   0   4      318.03      270.02      3.64 o 
   6   0   4       77.88       66.18      2.20 o 
   7   0   4        0.60        0.08      0.95 o 
   8   0   4       16.69       17.16      1.57 o 
   9   0   4      144.73      152.89      4.15 o 
  10   0   4        5.17       -0.70      1.88 o 
  11   0   4      676.79      616.83      9.44 o 
  12   0   4        6.54        6.55      2.57 o 
  13   0   4       11.79       13.80      2.98 o 
  14   0   4       37.66       40.72      5.03 o 
  15   0   4       15.40       13.58      3.75 o 
  16   0   4        3.41        5.40      4.44 o 
 -17   1   4       23.60       24.85      3.51 o 
 -16   1   4        4.10        2.08      2.39 o 
 -15   1   4       29.76       30.20      3.08 o 
 -14   1   4       18.09       16.90      2.29 o 
 -13   1   4       41.44       37.85      2.54 o 
 -12   1   4      483.23      377.44      5.84 o 
 -11   1   4        0.78        0.62      1.33 o 
 -10   1   4       54.09       70.58      2.25 o 
  -9   1   4       54.92       58.81      2.14 o 
  -8   1   4      385.98      414.37      4.36 o 
  -7   1   4      112.57      135.15      2.81 o 
  -6   1   4      430.97      336.85      3.14 o 
  -5   1   4     5042.68     5616.75     24.76 o 
  -4   1   4     1126.42     1165.64      6.37 o 
  -3   1   4      838.64      861.52      4.67 o 
  -2   1   4       57.83       59.57      2.51 o 
  -1   1   4     1510.07     1576.05     10.87 o 
   0   1   4     1178.07     1193.13      5.32 o 
   1   1   4      533.09      601.90      6.99 o 
   2   1   4      513.08      441.74      2.64 o 
   3   1   4      762.92      776.07      3.99 o 
   4   1   4      746.79      706.55      5.38 o 
   5   1   4      333.19      313.80      2.60 o 
   6   1   4      143.65      156.63      2.01 o 
   7   1   4        2.87        4.39      0.75 o 
   8   1   4      134.03      111.07      2.80 o 
   9   1   4       63.42       57.49      2.02 o 
  10   1   4       80.03       68.38      2.42 o 
  11   1   4       10.72       11.58      1.72 o 
  12   1   4       38.68       43.11      2.48 o 
  13   1   4      119.87      120.83      3.69 o 
  14   1   4       19.79       19.82      2.26 o 
  15   1   4       10.87        4.87      2.50 o 
  16   1   4        5.89        2.83      2.69 o 
 -17   2   4        0.52       -1.35      2.86 o 
 -16   2   4        1.58        1.41      2.39 o 
 -15   2   4       25.79       29.53      3.05 o 
 -14   2   4        1.81       -0.03      1.85 o 
 -13   2   4       35.27       29.57      2.54 o 
 -12   2   4      279.63      220.45      4.53 o 
 -11   2   4       15.63       12.79      1.67 o 
 -10   2   4       30.42       32.89      1.85 o 
  -9   2   4      171.37      149.87      3.17 o 
  -8   2   4       90.14      105.60      2.10 o 
  -7   2   4      161.97      146.20      4.07 o 
  -6   2   4      112.31      122.27      2.71 o 
  -5   2   4     2162.30     2305.50     11.40 o 
  -4   2   4      305.43      318.96      3.47 o 
  -3   2   4      404.45      462.30      7.75 o 
  -2   2   4     1565.95     1507.67     10.23 o 
  -1   2   4     4566.89     4236.85     16.97 o 
   0   2   4      149.58      154.63      1.67 o 
   1   2   4     1404.81     1403.01      5.53 o 
   2   2   4     1427.50     1715.20      6.48 o 
   3   2   4     1407.59     1489.21      6.13 o 
   4   2   4      319.50      370.06      2.49 o 
   5   2   4       57.16       47.91      1.02 o 
   6   2   4      381.55      389.75      2.91 o 
   7   2   4      509.61      528.29      4.82 o 
   8   2   4      174.99      154.85      2.42 o 
   9   2   4      105.37       86.92      2.52 o 
  10   2   4       14.76       14.62      1.58 o 
  11   2   4      347.76      329.26      4.89 o 
  12   2   4       44.67       45.52      2.33 o 
  13   2   4       62.33       61.48      3.15 o 
  14   2   4       46.16       46.37      3.02 o 
  15   2   4       20.11       21.42      2.99 o 
  16   2   4       11.41       12.35      3.01 o 
 -17   3   4       13.89       15.60      4.10 o 
 -16   3   4        0.43        1.20      2.44 o 
 -15   3   4        4.50        3.32      2.27 o 
 -14   3   4       11.26       11.98      2.15 o 
 -13   3   4        2.94        1.21      1.60 o 
 -12   3   4       38.92       35.67      2.13 o 
 -11   3   4       37.97       35.58      1.94 o 
 -10   3   4      208.49      200.16      4.21 o 
  -9   3   4      434.54      457.02      4.74 o 
  -8   3   4        8.95        9.29      1.27 o 
  -7   3   4      135.40      136.54      2.22 o 
  -6   3   4     1549.09     1684.12      9.04 o 
  -5   3   4       73.11       87.17      1.49 o 
  -4   3   4      807.71      794.66      8.49 o 
  -3   3   4      344.70      333.49      3.14 o 
  -2   3   4     1020.28     1246.00      7.79 o 
  -1   3   4      181.01      214.49      7.85 o 
   0   3   4      386.75      347.37      2.30 o 
   1   3   4      433.68      498.87      2.70 o 
   2   3   4     1819.01     1886.98      7.24 o 
   3   3   4      507.50      471.45      2.74 o 
   4   3   4        0.95        1.88      0.54 o 
   5   3   4      312.00      344.60      2.53 o 
   6   3   4      236.18      258.69      2.31 o 
   7   3   4      314.42      311.82      3.19 o 
   8   3   4      220.09      210.19      3.54 o 
   9   3   4       57.76       53.71      1.75 o 
  10   3   4      363.06      352.83      4.40 o 
  11   3   4       43.52       53.46      2.68 o 
  12   3   4        1.20        1.09      1.79 o 
  13   3   4       25.22       16.00      2.31 o 
  14   3   4       15.51       14.04      2.50 o 
  15   3   4       15.88       16.96      2.90 o 
  16   3   4       21.70       25.63      3.54 o 
 -16   4   4       32.51       31.13      3.80 o 
 -15   4   4       41.20       44.20      3.29 o 
 -14   4   4       41.52       32.21      2.53 o 
 -13   4   4       61.48       64.55      2.81 o 
 -12   4   4       18.86       17.39      2.52 o 
 -11   4   4       77.68       82.04      2.60 o 
 -10   4   4      206.29      207.36      3.41 o 
  -9   4   4      873.75      882.47      7.00 o 
  -8   4   4      163.63      167.95      2.91 o 
  -7   4   4       51.62       57.43      1.53 o 
  -6   4   4      284.52      280.42      2.80 o 
  -5   4   4      159.08      156.13      2.63 o 
  -4   4   4       82.46       82.70      1.83 o 
  -3   4   4       90.39       70.23      1.31 o 
  -2   4   4      129.87      134.09      2.39 o 
  -1   4   4      729.33      725.73      4.03 o 
   0   4   4      816.78      864.75      4.52 o 
   1   4   4       58.46       55.57      1.02 o 
   2   4   4      671.64      651.78      5.43 o 
   3   4   4       54.59       55.64      0.96 o 
   4   4   4      907.83      970.31      4.44 o 
   5   4   4      400.12      415.15      2.77 o 
   6   4   4      421.80      446.37      3.30 o 
   7   4   4      517.11      535.46      4.60 o 
   8   4   4      310.72      320.71      3.76 o 
   9   4   4       93.77       92.90      2.25 o 
  10   4   4       38.66       43.16      1.98 o 
  11   4   4       57.88       68.69      2.66 o 
  12   4   4       51.56       49.77      2.79 o 
  13   4   4       39.67       40.60      2.96 o 
  14   4   4       13.27       15.47      2.60 o 
  15   4   4        0.82       -2.21      2.21 o 
  16   4   4       12.07       13.42      3.26 o 
 -16   5   4       10.83        8.83      3.26 o 
 -15   5   4        0.89        3.46      2.07 o 
 -14   5   4        6.63        8.61      2.01 o 
 -13   5   4       52.08       52.91      2.45 o 
 -12   5   4       33.91       31.33      1.98 o 
 -11   5   4       95.61       92.30      2.70 o 
 -10   5   4      152.48      150.27      2.91 o 
  -9   5   4      299.05      303.38      6.63 o 
  -8   5   4      195.53      182.23      4.19 o 
  -7   5   4      243.63      223.66      2.82 o 
  -6   5   4      210.90      213.10      3.25 o 
  -5   5   4       15.26       17.67      1.07 o 
  -4   5   4       12.81       13.74      0.88 o 
  -3   5   4      333.18      366.42      4.84 o 
  -2   5   4       82.89       92.13      1.82 o 
  -1   5   4      259.87      216.67      2.19 o 
   0   5   4      314.66      291.99      2.52 o 
   1   5   4     2308.62     2380.15     10.83 o 
   2   5   4       16.26       15.74      1.72 o 
   3   5   4      538.95      559.85      3.10 o 
   4   5   4     1574.78     1730.73     14.24 o 
   5   5   4      667.26      691.96      4.73 o 
   6   5   4      224.51      229.00      2.95 o 
   7   5   4      858.04      802.53      5.73 o 
   8   5   4       73.79       59.85      2.14 o 
   9   5   4       31.17       29.26      1.61 o 
  10   5   4       44.52       46.06      2.05 o 
  11   5   4        0.03       -1.46      1.46 o 
  12   5   4       55.61       52.58      2.86 o 
  13   5   4       29.71       33.95      2.92 o 
  14   5   4       13.32       10.42      2.50 o 
  15   5   4       41.98       46.81      3.58 o 
 -16   6   4       47.82       43.66      3.99 o 
 -15   6   4       17.18       20.75      3.21 o 
 -14   6   4       24.84       28.34      3.33 o 
 -13   6   4       19.80       22.52      2.39 o 
 -12   6   4       13.53       12.02      1.92 o 
 -11   6   4        1.16        1.79      1.46 o 
 -10   6   4       68.24       61.47      2.64 o 
  -9   6   4      233.95      217.60      3.27 o 
  -8   6   4      737.83      774.55      6.65 o 
  -7   6   4      637.85      672.38      6.01 o 
  -6   6   4      153.36      158.07      3.09 o 
  -5   6   4       45.34       41.40      1.87 o 
  -4   6   4       22.25       27.69      1.16 o 
  -3   6   4      449.30      454.47      3.36 o 
  -2   6   4      405.48      414.97      7.35 o 
  -1   6   4      223.66      235.05      2.83 o 
   0   6   4     1296.78     1401.16      9.83 o 
   1   6   4      547.77      544.31      6.35 o 
   2   6   4      584.33      599.79      3.34 o 
   3   6   4       84.53       95.73      1.55 o 
   4   6   4      164.78      166.78      2.02 o 
   5   6   4       62.47       74.56      1.58 o 
   6   6   4       15.51       19.71      1.20 o 
   7   6   4       48.34       44.89      2.24 o 
   8   6   4      743.03      705.01      5.78 o 
   9   6   4      107.68       98.72      2.48 o 
  10   6   4       20.20       13.52      1.57 o 
  11   6   4       12.83        8.27      1.67 o 
  12   6   4       31.78       25.67      2.39 o 
  13   6   4       15.25       15.73      3.10 o 
  14   6   4       18.52       19.00      3.12 o 
  15   6   4       13.01        8.83      3.46 o 
 -15   7   4       36.46       35.97      4.75 o 
 -14   7   4       41.62       59.37      3.66 o 
 -13   7   4        2.28        0.23      1.82 o 
 -12   7   4        3.03        1.65      1.62 o 
 -11   7   4       12.22       12.24      1.73 o 
 -10   7   4      126.64      126.39      3.09 o 
  -9   7   4      306.15      290.86      4.69 o 
  -8   7   4      946.18      920.04     10.12 o 
  -7   7   4      253.66      257.92      7.87 o 
  -6   7   4       18.46       18.48      1.81 o 
  -5   7   4        0.17        0.13      1.18 o 
  -4   7   4       37.12       36.75      1.55 o 
  -3   7   4       60.74       65.86      1.45 o 
  -2   7   4      164.58      163.99      1.82 o 
  -1   7   4       93.12      115.49      1.52 o 
   0   7   4      179.71      173.96      2.03 o 
   1   7   4      428.72      476.64      5.70 o 
   2   7   4       72.67       68.15      1.54 o 
   3   7   4        6.70        8.47      0.89 o 
   4   7   4       10.24       14.17      1.08 o 
   5   7   4      353.64      353.91      3.70 o 
   6   7   4        2.46        2.17      1.09 o 
   7   7   4      112.88       97.48      2.97 o 
   8   7   4      223.59      215.90      3.54 o 
   9   7   4       68.48       69.80      2.61 o 
  10   7   4       58.51       56.74      2.55 o 
  11   7   4       81.69       86.20      3.06 o 
  12   7   4       15.72       21.20      2.97 o 
  13   7   4       28.42       28.08      3.12 o 
  14   7   4       10.63        5.19      2.93 o 
  15   7   4        7.13        7.22      4.51 o 
 -15   8   4       20.35       26.37      3.76 o 
 -14   8   4      206.90      235.88      6.29 o 
 -13   8   4       41.42       50.57      3.35 o 
 -12   8   4       13.09       13.14      1.95 o 
 -11   8   4        6.12        0.93      1.46 o 
 -10   8   4        6.65        6.24      1.52 o 
  -9   8   4       57.66       64.39      2.84 o 
  -8   8   4       65.30       60.30      2.51 o 
  -7   8   4      402.89      367.26      5.28 o 
  -6   8   4      101.89       81.91      2.66 o 
  -5   8   4        3.45        6.98      1.37 o 
  -4   8   4       18.41       21.55      1.10 o 
  -3   8   4       55.55       53.00      2.48 o 
  -2   8   4       84.71       79.35      1.82 o 
  -1   8   4      351.88      367.00      3.26 o 
   0   8   4      394.84      413.34      4.67 o 
   1   8   4       48.65       54.68      1.59 o 
   2   8   4       81.96       89.61      2.02 o 
   3   8   4       49.89       54.14      2.06 o 
   4   8   4      321.69      315.28      3.61 o 
   5   8   4        8.27       15.90      1.42 o 
   6   8   4      105.07      102.88      2.44 o 
   7   8   4       30.20       24.54      1.71 o 
   8   8   4        2.10        2.26      1.37 o 
   9   8   4       10.45        9.49      1.95 o 
  10   8   4       12.54       11.23      1.77 o 
  11   8   4       13.49       14.23      2.06 o 
  12   8   4        2.08        1.26      1.84 o 
  13   8   4       54.89       56.71      3.35 o 
  14   8   4       14.84       15.44      3.25 o 
 -14   9   4       42.46       46.44      6.43 o 
 -13   9   4       17.91       24.73      4.26 o 
 -12   9   4        6.75        6.23      3.00 o 
 -11   9   4       38.64       41.85      4.24 o 
 -10   9   4       12.42        8.20      2.17 o 
  -9   9   4       32.49       34.57      2.72 o 
  -8   9   4        5.16        5.19      1.72 o 
  -7   9   4      114.96       96.04      3.23 o 
  -6   9   4      183.84      162.69      4.97 o 
  -5   9   4       82.51       84.48      2.84 o 
  -4   9   4       34.66       29.78      1.68 o 
  -3   9   4      155.66      154.68      2.86 o 
  -2   9   4      330.38      317.03      3.79 o 
  -1   9   4      296.82      283.84      4.29 o 
   0   9   4       40.93       41.46      1.63 o 
   1   9   4       92.86       72.35      2.98 o 
   2   9   4       48.87       48.74      1.64 o 
   3   9   4      283.28      274.23      3.14 o 
   4   9   4      364.74      326.27      4.95 o 
   5   9   4       94.71       90.80      2.60 o 
   6   9   4       27.91       25.94      1.77 o 
   7   9   4       17.16       13.95      1.63 o 
   8   9   4       71.24       82.16      2.59 o 
   9   9   4       82.00       95.03      2.90 o 
  10   9   4       27.64       29.52      2.12 o 
  11   9   4       10.52       13.02      2.26 o 
  12   9   4       10.71        9.95      2.04 o 
  13   9   4       30.17       29.16      3.78 o 
 -13  10   4       22.61       20.36      4.88 o 
 -12  10   4       10.66        3.17      3.30 o 
 -11  10   4       29.94       28.27      3.36 o 
 -10  10   4       44.45       39.71      3.24 o 
  -9  10   4       12.82       13.48      2.46 o 
  -8  10   4       51.76       52.02      2.86 o 
  -7  10   4       41.74       34.11      2.33 o 
  -6  10   4       11.99       11.34      1.93 o 
  -5  10   4       95.36       83.01      2.55 o 
  -4  10   4      208.41      185.42      3.89 o 
  -3  10   4       29.77       23.93      1.87 o 
  -2  10   4      268.27      255.61      3.71 o 
  -1  10   4      149.95      159.08      2.78 o 
   0  10   4      723.50      733.40      8.23 o 
   1  10   4       83.61       80.37      3.58 o 
   2  10   4      197.03      182.20      3.94 o 
   3  10   4      131.34      110.76      3.02 o 
   4  10   4      213.14      201.46      3.20 o 
   5  10   4        7.51       11.87      1.59 o 
   6  10   4       24.45       22.17      1.82 o 
   7  10   4       16.32       12.56      1.67 o 
   8  10   4       11.12       10.99      1.66 o 
   9  10   4       23.73       22.18      1.94 o 
  10  10   4       88.92       95.68      3.07 o 
  11  10   4        1.86        4.16      1.65 o 
  12  10   4       27.83       32.77      2.85 o 
  13  10   4        1.17        4.20      3.11 o 
 -12  11   4       26.18       24.75      4.26 o 
 -11  11   4        9.48        8.18      3.03 o 
 -10  11   4       33.03       37.82      3.36 o 
  -9  11   4       37.82       40.07      4.31 o 
  -8  11   4       21.84       20.70      2.71 o 
  -7  11   4       39.38       31.04      3.09 o 
  -6  11   4       53.87       55.88      4.11 o 
  -5  11   4        3.84        3.17      1.55 o 
  -4  11   4      131.35      113.52      3.28 o 
  -3  11   4      202.34      212.63      4.69 o 
  -2  11   4      172.12      174.64      2.77 o 
  -1  11   4      107.10      112.52      3.61 o 
   0  11   4       42.31       43.75      2.78 o 
   1  11   4       24.18       31.79      2.55 o 
   2  11   4       76.92       76.84      3.38 o 
   3  11   4       90.33       94.53      2.71 o 
   4  11   4       12.21        6.65      1.72 o 
   5  11   4       44.41       44.76      2.47 o 
   6  11   4       18.82       15.06      1.70 o 
   7  11   4       15.26       12.06      1.68 o 
   8  11   4        2.30        1.89      1.67 o 
   9  11   4       20.50       27.53      2.05 o 
  10  11   4        2.92        1.03      1.61 o 
  11  11   4       59.34       61.31      4.31 o 
  12  11   4       26.16       26.39      3.71 o 
 -11  12   4       28.62       26.11      4.37 o 
 -10  12   4       45.41       58.54      5.32 o 
  -9  12   4        6.08        4.40      2.71 o 
  -8  12   4        2.33       -0.93      2.23 o 
  -7  12   4       38.44       36.99      2.96 o 
  -6  12   4       45.16       39.11      3.44 o 
  -5  12   4       15.34       14.56      1.88 o 
  -4  12   4       62.89       61.54      2.64 o 
  -3  12   4       56.15       51.41      3.02 o 
  -2  12   4        5.26        6.57      1.55 o 
  -1  12   4       32.67       34.15      3.38 o 
   0  12   4       18.35       18.97      2.53 o 
   1  12   4       25.15       25.16      2.57 o 
   2  12   4       39.11       42.93      3.61 o 
   3  12   4       73.11       70.64      3.65 o 
   4  12   4       22.34       18.91      1.72 o 
   5  12   4       25.62       27.47      2.27 o 
   6  12   4        4.98        2.78      1.43 o 
   7  12   4       33.13       42.60      2.22 o 
   8  12   4        0.50       -0.35      1.41 o 
   9  12   4       21.95       26.94      2.34 o 
  10  12   4       20.54       24.92      3.34 o 
  11  12   4       23.04       28.79      3.69 o 
 -10  13   4       36.42       35.39      4.95 o 
  -9  13   4        5.62        6.88      3.63 o 
  -8  13   4       21.62       24.01      3.39 o 
  -7  13   4        3.43        2.86      2.24 o 
  -6  13   4       64.18       68.91      3.63 o 
  -5  13   4        8.51        7.66      1.84 o 
  -4  13   4       36.26       34.97      2.62 o 
  -3  13   4       42.33       49.71      2.84 o 
  -2  13   4        7.13        2.85      1.59 o 
  -1  13   4       65.72       74.93      3.76 o 
   0  13   4       22.34       24.59      3.06 o 
   1  13   4        5.59        4.69      2.88 o 
   2  13   4        1.82       -1.09      2.40 o 
   3  13   4       14.79       12.33      2.52 o 
   4  13   4        7.44        7.51      2.30 o 
   5  13   4        5.72        3.42      1.58 o 
   6  13   4        4.66        2.31      1.68 o 
   7  13   4        6.09        7.70      1.55 o 
   8  13   4       44.50       43.84      3.43 o 
   9  13   4        6.73        7.91      2.79 o 
  10  13   4       48.35       55.48      6.00 o 
  -9  14   4       13.94       16.12      7.12 o 
  -8  14   4       17.55       18.88      4.20 o 
  -7  14   4       63.50       74.74      4.69 o 
  -6  14   4       36.10       40.74      3.41 o 
  -5  14   4        1.41        0.40      1.59 o 
  -4  14   4       39.49       52.26      2.99 o 
  -3  14   4       13.07        9.15      3.24 o 
  -2  14   4        4.84        8.72      2.49 o 
  -1  14   4       22.63       22.25      3.15 o 
   0  14   4        8.72        7.50      2.50 o 
   1  14   4       11.83        5.97      4.04 o 
   2  14   4        4.38        2.01      2.62 o 
   3  14   4       25.42       25.52      3.39 o 
   4  14   4        6.67       10.72      2.57 o 
   5  14   4       22.08       24.34      2.84 o 
   6  14   4       41.74       46.94      2.88 o 
   7  14   4       36.87       37.97      4.10 o 
   8  14   4       48.33       58.81      3.67 o 
  -7  15   4       43.92       36.47      3.76 o 
  -6  15   4        8.93        3.72      2.29 o 
  -5  15   4       59.86       59.77      5.62 o 
  -4  15   4       29.86       32.53      4.56 o 
  -3  15   4        4.66        6.73      3.17 o 
  -2  15   4        0.83       -0.30      3.16 o 
  -1  15   4        7.13        7.23      2.67 o 
   0  15   4       12.08        9.02      3.11 o 
   1  15   4        0.10       -0.66      2.81 o 
   2  15   4       74.56       76.52      4.95 o 
   3  15   4       69.04       93.77      5.18 o 
   4  15   4        1.00        1.81      2.76 o 
   5  15   4       18.37       24.92      4.45 o 
   6  15   4        1.88        3.09      3.12 o 
  -3  16   4        0.99        0.07      4.18 o 
  -2  16   4        5.49        4.00      3.65 o 
  -1  16   4        7.33       12.55      4.12 o 
   0  16   4        0.14       12.11      3.79 o 
   1  16   4        2.71       -1.82      3.35 o 
   2  16   4        4.37        1.88      4.27 o 
   3  16   4        1.46        1.64      3.92 o 
 -17   0   5        3.70        2.32      4.27 o 
 -16   0   5        1.60        1.18      3.27 o 
 -15   0   5        0.07       -3.48      3.48 o 
 -14   0   5       72.15       68.10      6.44 o 
 -13   0   5      143.65      156.57      5.88 o 
 -12   0   5       13.31       23.75      3.07 o 
 -11   0   5       73.18       50.09      3.08 o 
 -10   0   5       74.23       65.76      3.45 o 
  -9   0   5      119.72      114.31      4.03 o 
  -8   0   5       31.32       21.28      2.15 o 
  -7   0   5       75.48       77.73      2.56 o 
  -6   0   5       88.42      100.39      2.75 o 
  -5   0   5     5500.27     6091.60     36.32 o 
  -4   0   5     3429.97     3958.64     25.64 o 
  -3   0   5     1490.49     1462.58     11.79 o 
  -2   0   5     3477.91     3340.03     22.11 o 
  -1   0   5      269.80      229.53      2.72 o 
   0   0   5     1728.83     1855.06     11.11 o 
   1   0   5      580.68      563.73      4.50 o 
   2   0   5      647.48      806.57      5.64 o 
   3   0   5      409.32      511.75      4.54 o 
   4   0   5      480.10      490.36      5.01 o 
   5   0   5       63.76       56.18      1.79 o 
   6   0   5        7.15        9.28      1.18 o 
   7   0   5       56.48       61.39      2.06 o 
   8   0   5        0.44        3.94      1.22 o 
   9   0   5      103.33       90.02      3.50 o 
  10   0   5      171.34      143.51      4.09 o 
  11   0   5      317.57      318.49      7.65 o 
  12   0   5       48.26       50.19      3.85 o 
  13   0   5      368.31      350.31      8.39 o 
  14   0   5        0.05       -2.55      2.55 o 
  15   0   5        3.67        3.15      3.09 o 
  16   0   5       43.74       43.19      4.56 o 
 -17   1   5        2.43       -1.67      3.41 o 
 -16   1   5        0.10       -0.67      2.32 o 
 -15   1   5        1.71        1.30      2.20 o 
 -14   1   5        4.49        4.30      1.90 o 
 -13   1   5        5.83        2.37      1.71 o 
 -12   1   5      104.05       87.71      3.43 o 
 -11   1   5      176.40      174.86      3.69 o 
 -10   1   5      134.50      130.92      3.14 o 
  -9   1   5       26.02       28.80      1.69 o 
  -8   1   5       38.51       21.86      1.47 o 
  -7   1   5       32.93       37.18      1.57 o 
  -6   1   5      240.09      257.69      3.07 o 
  -5   1   5     1827.23     2115.05     13.13 o 
  -4   1   5     4583.91     4803.04     25.81 o 
  -3   1   5      657.78      691.70      4.18 o 
  -2   1   5      996.59      982.24      5.35 o 
  -1   1   5     3840.51     3522.49     25.82 o 
   0   1   5      123.69      156.17      1.59 o 
   1   1   5     5115.29     5019.10     21.33 o 
   2   1   5      912.95      942.44      7.89 o 
   3   1   5     5502.52     5878.31     21.87 o 
   4   1   5      731.69      675.98      4.12 o 
   5   1   5      349.30      354.45      4.14 o 
   6   1   5       70.03       68.69      1.45 o 
   7   1   5       12.01        8.69      0.90 o 
   8   1   5      179.30      173.34      2.46 o 
   9   1   5       38.60       49.65      1.86 o 
  10   1   5      103.62      102.52      2.83 o 
  11   1   5      111.77      105.22      3.20 o 
  12   1   5      312.29      294.29      5.30 o 
  13   1   5       23.06       24.29      2.39 o 
  14   1   5       23.24       21.55      2.38 o 
  15   1   5       24.64       26.40      3.33 o 
  16   1   5       26.91       29.61      4.94 o 
 -17   2   5       14.93       20.09      4.57 o 
 -16   2   5        2.28        3.04      2.48 o 
 -15   2   5       23.94       27.40      3.05 o 
 -14   2   5       15.15       18.00      2.38 o 
 -13   2   5       30.03       37.38      2.65 o 
 -12   2   5      183.88      177.46      4.93 o 
 -11   2   5      127.92      117.63      3.62 o 
 -10   2   5      114.88      125.14      3.94 o 
  -9   2   5      180.98      195.40      3.41 o 
  -8   2   5      168.09      158.59      2.97 o 
  -7   2   5      481.05      486.69      4.15 o 
  -6   2   5       98.10      117.58      1.92 o 
  -5   2   5     1237.15     1340.55     10.14 o 
  -4   2   5      547.09      601.62      4.43 o 
  -3   2   5        0.40       -0.28      0.75 o 
  -2   2   5     1376.54     1491.56      9.95 o 
  -1   2   5     1198.62     1117.59      4.96 o 
   0   2   5      319.10      332.62      4.60 o 
   1   2   5     1738.68     1772.95      7.04 o 
   2   2   5      672.13      758.57      3.76 o 
   3   2   5      520.04      603.02      3.51 o 
   4   2   5       35.97       46.36      1.06 o 
   5   2   5      403.26      464.02      3.74 o 
   6   2   5       35.30       36.06      1.19 o 
   7   2   5      155.84      151.49      2.07 o 
   8   2   5      153.88      140.04      2.51 o 
   9   2   5        8.99       13.90      1.42 o 
  10   2   5      455.05      412.59      5.16 o 
  11   2   5      133.15      129.52      3.19 o 
  12   2   5       90.58       98.47      3.17 o 
  13   2   5       48.57       38.76      2.37 o 
  14   2   5        4.37        4.86      2.38 o 
  15   2   5       25.94       21.05      3.30 o 
  16   2   5       16.67       24.84      3.49 o 
 -16   3   5        9.68        9.98      3.15 o 
 -15   3   5       25.73       26.36      3.70 o 
 -14   3   5       23.74       28.09      2.61 o 
 -13   3   5        5.01        3.58      1.87 o 
 -12   3   5       13.10       12.08      1.85 o 
 -11   3   5      124.83      114.66      4.37 o 
 -10   3   5      118.69      127.73      2.78 o 
  -9   3   5      919.27      866.61      7.25 o 
  -8   3   5       93.51       87.37      3.01 o 
  -7   3   5       44.91       46.82      1.50 o 
  -6   3   5       19.74       24.65      1.32 o 
  -5   3   5      463.21      436.82      3.72 o 
  -4   3   5      112.79      111.31      3.08 o 
  -3   3   5      437.67      454.94      3.96 o 
  -2   3   5      174.31      252.67      6.00 o 
  -1   3   5      214.98      315.88      8.34 o 
   0   3   5      751.32      695.69      4.95 o 
   1   3   5     2786.89     2708.95     10.31 o 
   2   3   5      479.42      529.38      3.40 o 
   3   3   5        1.48        1.71      0.53 o 
   4   3   5      674.85      748.28      4.70 o 
   5   3   5       17.83        8.58      0.71 o 
   6   3   5      438.17      444.52      4.10 o 
   7   3   5      103.02       98.87      1.71 o 
   8   3   5       56.45       50.96      1.62 o 
   9   3   5       32.24       33.79      1.76 o 
  10   3   5      377.17      335.27      4.58 o 
  11   3   5       17.11       15.38      1.97 o 
  12   3   5        5.42        1.91      1.82 o 
  13   3   5       43.17       39.64      3.06 o 
  14   3   5        7.61        6.74      2.42 o 
  15   3   5        6.58       13.04      3.04 o 
  16   3   5       43.38       44.33      4.43 o 
 -16   4   5        7.20        6.15      3.24 o 
 -15   4   5       16.14       18.21      2.71 o 
 -14   4   5        4.89        2.40      2.00 o 
 -13   4   5        1.95        4.55      1.70 o 
 -12   4   5       23.63       20.97      1.85 o 
 -11   4   5       18.91       16.52      1.64 o 
 -10   4   5       57.61       57.93      2.86 o 
  -9   4   5     1315.15     1250.93      8.91 o 
  -8   4   5      672.43      666.49      5.64 o 
  -7   4   5      410.45      401.29      4.38 o 
  -6   4   5      298.83      280.46      2.83 o 
  -5   4   5       89.19       74.72      1.54 o 
  -4   4   5        4.98        3.21      0.65 o 
  -3   4   5       29.21       29.80      1.18 o 
  -2   4   5     1123.66     1132.42      6.92 o 
  -1   4   5      210.45      190.00      4.10 o 
   0   4   5      146.30      128.12      1.36 o 
   1   4   5     1211.44     1357.96      5.99 o 
   2   4   5     1037.58     1151.86      4.97 o 
   3   4   5      119.07      126.54      1.39 o 
   4   4   5      940.47     1095.37      5.10 o 
   5   4   5      241.11      269.92      2.85 o 
   6   4   5      289.23      293.66      2.58 o 
   7   4   5       68.96       79.79      1.81 o 
   8   4   5       41.03       43.92      1.52 o 
   9   4   5       16.08       14.39      1.43 o 
  10   4   5      210.76      204.42      3.93 o 
  11   4   5      107.22      101.68      3.22 o 
  12   4   5       10.04       10.31      2.17 o 
  13   4   5       20.18       18.69      2.51 o 
  14   4   5       18.01       13.58      2.70 o 
  15   4   5        1.17        3.53      2.44 o 
  16   4   5        5.40        7.31      6.05 o 
 -16   5   5        3.62        3.53      3.13 o 
 -15   5   5       20.28       20.67      3.48 o 
 -14   5   5        6.55        6.71      2.24 o 
 -13   5   5       61.41       62.78      2.70 o 
 -12   5   5       52.17       53.57      2.28 o 
 -11   5   5        9.13       10.22      1.40 o 
 -10   5   5       47.46       44.93      2.10 o 
  -9   5   5      709.17      721.27     10.60 o 
  -8   5   5      492.87      464.40      8.18 o 
  -7   5   5      283.26      268.24      5.19 o 
  -6   5   5       33.51       35.44      1.20 o 
  -5   5   5       41.62       45.29      1.74 o 
  -4   5   5       12.38        9.88      0.99 o 
  -3   5   5       26.61       34.85      1.10 o 
  -2   5   5      179.87      198.07      4.53 o 
  -1   5   5      215.11      267.68      7.26 o 
   0   5   5       45.25       55.77      1.95 o 
   1   5   5      775.47      784.94      6.30 o 
   2   5   5      384.34      414.04      3.13 o 
   3   5   5      906.60      926.64      7.31 o 
   4   5   5      650.71      677.85      3.51 o 
   5   5   5      895.75      930.05      5.17 o 
   6   5   5      234.01      242.19      2.74 o 
   7   5   5      212.17      225.80      3.34 o 
   8   5   5       22.30       15.44      1.51 o 
   9   5   5      141.31      125.05      3.12 o 
  10   5   5      283.26      260.16      4.21 o 
  11   5   5       34.99       27.36      2.21 o 
  12   5   5       38.55       35.77      2.50 o 
  13   5   5       18.76       14.74      2.59 o 
  14   5   5        6.51        4.68      2.38 o 
  15   5   5        2.94        2.56      2.49 o 
 -16   6   5        7.68        8.52      3.32 o 
 -15   6   5      117.53      127.35      5.32 o 
 -14   6   5        0.75        2.54      2.57 o 
 -13   6   5       41.36       43.37      2.85 o 
 -12   6   5        1.42        2.24      1.65 o 
 -11   6   5       19.04       19.07      1.89 o 
 -10   6   5       58.66       58.57      2.37 o 
  -9   6   5       69.62       69.78      2.29 o 
  -8   6   5     1479.92     1413.16     11.59 o 
  -7   6   5      335.17      346.30      5.25 o 
  -6   6   5      218.38      211.33      3.27 o 
  -5   6   5      245.22      223.54      4.77 o 
  -4   6   5       47.31       46.73      1.72 o 
  -3   6   5       81.76       90.32      1.62 o 
  -2   6   5      208.18      211.05      3.08 o 
  -1   6   5       83.86       90.18      1.44 o 
   0   6   5      460.58      411.89      4.98 o 
   1   6   5       26.21       34.96      1.69 o 
   2   6   5      729.27      709.71      4.26 o 
   3   6   5      191.40      208.41      2.08 o 
   4   6   5      849.60      916.03      5.04 o 
   5   6   5      507.39      503.21      4.24 o 
   6   6   5      262.51      276.44      3.46 o 
   7   6   5      327.58      301.86      3.78 o 
   8   6   5      104.79       97.27      2.42 o 
   9   6   5      292.32      279.29      3.92 o 
  10   6   5       28.90       37.72      2.26 o 
  11   6   5       66.64       69.73      2.91 o 
  12   6   5       42.27       39.13      2.69 o 
  13   6   5       13.00       15.41      2.72 o 
  14   6   5        4.84        2.57      2.89 o 
  15   6   5       13.25       10.50      3.98 o 
 -15   7   5       15.03       18.95      3.13 o 
 -14   7   5       41.90       40.03      3.23 o 
 -13   7   5       59.45       62.20      3.08 o 
 -12   7   5        7.63        6.59      1.82 o 
 -11   7   5       16.32       18.06      1.88 o 
 -10   7   5      102.03      107.38      2.93 o 
  -9   7   5       44.63       49.42      1.97 o 
  -8   7   5      186.80      176.69      3.36 o 
  -7   7   5      213.38      188.41      4.00 o 
  -6   7   5       34.24       42.29      2.87 o 
  -5   7   5      187.08      175.60      2.68 o 
  -4   7   5        0.44        0.98      0.73 o 
  -3   7   5      173.57      177.64      2.27 o 
  -2   7   5       79.36       76.82      2.02 o 
  -1   7   5       89.16       98.86      2.17 o 
   0   7   5      103.73       98.63      1.74 o 
   1   7   5      139.74      137.80      2.02 o 
   2   7   5        6.46        4.60      0.64 o 
   3   7   5       51.77       57.63      1.58 o 
   4   7   5       76.32       74.80      1.90 o 
   5   7   5      606.02      613.33      5.16 o 
   6   7   5       78.31       67.43      2.07 o 
   7   7   5       20.37       20.10      1.56 o 
   8   7   5       71.02       57.61      2.21 o 
   9   7   5       90.30       90.30      3.43 o 
  10   7   5       18.68       17.75      2.00 o 
  11   7   5        7.80        6.18      2.10 o 
  12   7   5       28.42       23.23      2.78 o 
  13   7   5        4.00        6.17      3.32 o 
  14   7   5        6.04        3.92      3.58 o 
 -15   8   5       22.15       33.00      4.30 o 
 -14   8   5        3.97        2.92      2.55 o 
 -13   8   5       83.34       93.70      3.80 o 
 -12   8   5       13.59       11.91      2.07 o 
 -11   8   5       40.41       35.38      2.15 o 
 -10   8   5        9.00        4.48      1.63 o 
  -9   8   5       68.22       57.01      2.76 o 
  -8   8   5      101.30       97.71      3.12 o 
  -7   8   5      365.89      380.12      5.45 o 
  -6   8   5      342.05      322.50      5.02 o 
  -5   8   5       72.88       65.49      2.05 o 
  -4   8   5       48.16       43.65      2.19 o 
  -3   8   5       49.91       62.06      2.74 o 
  -2   8   5       54.40       53.35      1.62 o 
  -1   8   5        4.60        4.59      0.96 o 
   0   8   5      141.75      131.34      2.19 o 
   1   8   5       43.83       48.98      1.34 o 
   2   8   5       35.13       37.01      1.85 o 
   3   8   5       51.75       55.88      1.63 o 
   4   8   5      352.98      313.94      4.07 o 
   5   8   5       31.57       44.08      2.01 o 
   6   8   5      134.12      127.17      3.22 o 
   7   8   5      467.65      422.60      5.00 o 
   8   8   5      143.73      147.93      3.22 o 
   9   8   5       22.04       22.17      2.08 o 
  10   8   5       88.45       79.34      2.97 o 
  11   8   5        6.68        8.82      2.07 o 
  12   8   5       26.89       28.12      3.27 o 
  13   8   5       16.37       22.54      3.17 o 
  14   8   5       14.59       16.81      4.16 o 
 -14   9   5       27.40       32.47      5.86 o 
 -13   9   5       89.84       93.28      5.99 o 
 -12   9   5       15.16       15.20      3.29 o 
 -11   9   5        5.08        7.08      2.98 o 
 -10   9   5       62.32       65.59      3.65 o 
  -9   9   5       13.39       10.16      2.15 o 
  -8   9   5       20.10       19.78      2.31 o 
  -7   9   5      279.01      251.38      5.39 o 
  -6   9   5      309.71      267.51      4.79 o 
  -5   9   5       15.99       15.22      1.25 o 
  -4   9   5      134.37      122.57      3.92 o 
  -3   9   5      193.69      196.71      3.83 o 
  -2   9   5       73.31       66.98      2.07 o 
  -1   9   5       49.59       59.09      2.39 o 
   0   9   5      236.97      246.94      3.24 o 
   1   9   5      292.88      278.07      3.87 o 
   2   9   5       46.22       45.94      3.85 o 
   3   9   5      520.51      457.67      5.57 o 
   4   9   5       44.90       47.90      1.94 o 
   5   9   5       83.02       89.22      2.51 o 
   6   9   5       52.09       46.53      2.08 o 
   7   9   5       44.05       52.41      2.23 o 
   8   9   5        1.07        2.11      1.45 o 
   9   9   5        2.14        2.83      1.58 o 
  10   9   5       66.07       67.59      2.81 o 
  11   9   5        4.69        5.38      2.06 o 
  12   9   5        2.88        3.12      2.04 o 
  13   9   5        4.66        5.89      2.63 o 
 -13  10   5        4.58        3.65      4.11 o 
 -12  10   5       12.90       16.27      4.31 o 
 -11  10   5       11.37       11.97      3.12 o 
 -10  10   5        9.74        7.51      2.55 o 
  -9  10   5       53.49       55.65      3.68 o 
  -8  10   5        3.72        3.73      1.85 o 
  -7  10   5       39.00       29.24      3.44 o 
  -6  10   5      135.80      126.42      3.85 o 
  -5  10   5       75.35       65.16      2.47 o 
  -4  10   5       67.11       60.12      2.55 o 
  -3  10   5      106.15       90.48      2.64 o 
  -2  10   5      110.63      107.26      2.57 o 
  -1  10   5      161.51      152.04      2.66 o 
   0  10   5      246.27      213.12      3.76 o 
   1  10   5      151.24      140.55      4.58 o 
   2  10   5      177.35      167.67      4.60 o 
   3  10   5       95.10      103.00      3.22 o 
   4  10   5      284.25      278.40      3.77 o 
   5  10   5       35.70       38.69      2.02 o 
   6  10   5        3.71        6.71      1.60 o 
   7  10   5       46.94       37.82      2.95 o 
   8  10   5       37.07       42.40      2.31 o 
   9  10   5       27.95       23.05      2.12 o 
  10  10   5       21.49       24.86      2.26 o 
  11  10   5       67.27       66.70      3.79 o 
  12  10   5       59.35       60.18      3.60 o 
 -12  11   5        4.63        8.00      3.61 o 
 -11  11   5       36.80       50.43      4.86 o 
 -10  11   5       63.69       77.03      4.39 o 
  -9  11   5       38.79       36.47      3.16 o 
  -8  11   5       36.35       36.66      4.20 o 
  -7  11   5       14.23       11.04      2.46 o 
  -6  11   5      130.06      132.31      4.44 o 
  -5  11   5        9.18        6.10      1.60 o 
  -4  11   5      279.06      258.89      9.21 o 
  -3  11   5      132.93      118.20      3.48 o 
  -2  11   5      136.96      124.53      3.73 o 
  -1  11   5      158.04      159.28      3.66 o 
   0  11   5      287.07      300.35      5.98 o 
   1  11   5       31.10       25.18      2.50 o 
   2  11   5       82.62       90.80      4.04 o 
   3  11   5      171.59      171.11      4.71 o 
   4  11   5      120.36      116.66      4.87 o 
   5  11   5        6.87        3.90      1.60 o 
   6  11   5        0.31        0.80      1.44 o 
   7  11   5       22.49       28.41      2.09 o 
   8  11   5        6.98        8.22      1.74 o 
   9  11   5       19.47       18.72      2.18 o 
  10  11   5       20.95       26.04      2.44 o 
  11  11   5        1.22        0.58      2.71 o 
  12  11   5        4.01        4.31      3.36 o 
 -11  12   5       22.80       29.04      4.95 o 
 -10  12   5      122.43      125.69     10.68 o 
  -9  12   5       24.10       21.63      3.82 o 
  -8  12   5        6.23        5.88      2.63 o 
  -7  12   5       48.75       43.88      3.35 o 
  -6  12   5       10.64        7.43      2.25 o 
  -5  12   5      126.36      125.13      3.65 o 
  -4  12   5        3.15        2.71      1.72 o 
  -3  12   5       94.66       87.06      3.09 o 
  -2  12   5       11.60        9.41      1.70 o 
  -1  12   5       21.47       29.14      1.93 o 
   0  12   5       28.46       25.94      3.34 o 
   1  12   5       63.95       65.33      3.42 o 
   2  12   5        7.86        7.39      2.37 o 
   3  12   5       28.13       22.57      3.18 o 
   4  12   5       20.12       21.15      2.02 o 
   5  12   5        5.07        5.92      1.83 o 
   6  12   5       31.33       26.86      2.40 o 
   7  12   5        9.50        9.07      1.72 o 
   8  12   5        1.21        1.89      1.67 o 
   9  12   5       10.39       11.44      3.35 o 
  10  12   5       22.65       31.43      3.70 o 
 -10  13   5        4.60        9.23      4.03 o 
  -9  13   5        7.57       13.65      3.43 o 
  -8  13   5        3.24       -1.27      2.52 o 
  -7  13   5        4.26        4.57      2.44 o 
  -6  13   5       35.54       38.90      3.13 o 
  -5  13   5       41.83       41.90      2.57 o 
  -4  13   5       13.65       14.11      1.98 o 
  -3  13   5        0.87       -1.22      1.80 o 
  -2  13   5        6.56        4.61      1.79 o 
  -1  13   5       46.34       47.31      3.86 o 
   0  13   5       12.80       16.11      2.50 o 
   1  13   5        9.19       10.44      2.91 o 
   2  13   5       28.83       37.57      3.69 o 
   3  13   5        5.79        5.37      2.68 o 
   4  13   5       15.79       19.70      3.24 o 
   5  13   5        4.69        5.72      2.65 o 
   6  13   5       12.20       10.90      2.03 o 
   7  13   5        3.11        2.13      1.61 o 
   8  13   5       70.64       72.12      3.43 o 
   9  13   5        1.87        6.42      2.78 o 
  -8  14   5       29.63       25.75      3.56 o 
  -7  14   5       33.59       35.69      4.47 o 
  -6  14   5        0.35        4.36      2.54 o 
  -5  14   5       13.31       11.23      2.03 o 
  -4  14   5       13.12        6.93      2.17 o 
  -3  14   5        4.46        0.82      1.86 o 
  -2  14   5        3.97        5.02      2.18 o 
  -1  14   5       28.57       38.71      3.32 o 
   0  14   5        2.12        0.36      2.66 o 
   1  14   5       27.66       28.32      3.70 o 
   2  14   5       33.35       33.86      3.85 o 
   3  14   5       22.72       19.17      3.94 o 
   4  14   5       57.15       66.30      4.61 o 
   5  14   5        2.86       -0.69      2.06 o 
   6  14   5       56.09       62.72      7.24 o 
   7  14   5       21.12       19.58      3.89 o 
   8  14   5       17.09       19.67      2.58 o 
  -6  15   5       57.87       69.27      4.56 o 
  -5  15   5       18.19       13.37      3.04 o 
  -4  15   5       12.99       14.83      3.38 o 
  -3  15   5        2.47        1.90      3.16 o 
  -2  15   5       15.55        9.60      8.96 o 
  -1  15   5        0.83        1.25      2.37 o 
   0  15   5       19.12       21.03      3.39 o 
   1  15   5        2.75       -1.87      2.83 o 
   2  15   5       90.88       94.00      5.65 o 
   3  15   5       48.71       46.44      5.11 o 
   4  15   5      112.78      121.00     10.17 o 
   5  15   5       34.15       34.23      4.22 o 
  -2  16   5        2.52        2.36      4.26 o 
  -1  16   5        0.76       -3.28      3.28 o 
   0  16   5        1.03       -2.89      3.58 o 
   1  16   5       18.94       22.03      4.90 o 
   2  16   5        3.31        4.05      3.86 o 
 -17   0   6       20.34       23.55      6.61 o 
 -16   0   6        6.92        8.31      3.41 o 
 -15   0   6       10.32       12.69      3.54 o 
 -14   0   6       13.42       12.46      3.50 o 
 -13   0   6       43.95       39.62      3.74 o 
 -12   0   6      411.29      355.77      8.15 o 
 -11   0   6      893.39      744.66     11.16 o 
 -10   0   6        0.50        1.73      1.97 o 
  -9   0   6      319.10      316.53      6.45 o 
  -8   0   6      380.42      303.64      5.55 o 
  -7   0   6      338.12      368.13      5.34 o 
  -6   0   6      331.64      364.63      4.84 o 
  -5   0   6     1960.82     2280.66     15.36 o 
  -4   0   6        3.84       -0.71      1.03 o 
  -3   0   6      515.48      536.93      5.56 o 
  -2   0   6     4321.89     4706.58     26.88 o 
  -1   0   6       53.92       93.08      2.03 o 
   0   0   6       34.37       70.90      1.83 o 
   1   0   6      963.70     1242.16      8.22 o 
   2   0   6       50.97      119.12      2.98 o 
   3   0   6     1603.77     1894.76     11.22 o 
   4   0   6      406.43      455.59      4.75 o 
   5   0   6       25.05       31.61      1.58 o 
   6   0   6      369.90      377.90      4.63 o 
   7   0   6        0.35       -1.04      1.09 o 
   8   0   6        3.05        6.26      1.51 o 
   9   0   6      872.89      787.57      8.75 o 
  10   0   6       13.24       16.21      2.38 o 
  11   0   6       60.91       65.72      4.28 o 
  12   0   6        0.08        0.12      3.42 o 
  13   0   6        9.78        9.42      3.07 o 
  14   0   6       50.08       55.54      4.54 o 
  15   0   6        0.51        3.20      3.36 o 
  16   0   6        0.11       -0.20      6.80 o 
 -17   1   6        2.75       -0.28      5.01 o 
 -16   1   6        6.32        6.51      2.69 o 
 -15   1   6       11.51       12.92      2.66 o 
 -14   1   6       17.82       19.80      2.38 o 
 -13   1   6        1.91        4.53      1.80 o 
 -12   1   6       18.92       29.27      2.24 o 
 -11   1   6      104.65       94.36      3.92 o 
 -10   1   6      934.95      943.61      8.79 o 
  -9   1   6       25.20       43.80      1.95 o 
  -8   1   6      104.22       92.58      2.66 o 
  -7   1   6       47.38       49.37      1.51 o 
  -6   1   6      399.21      405.69      3.55 o 
  -5   1   6     1248.63     1331.94      7.29 o 
  -4   1   6     3326.80     3654.05     17.92 o 
  -3   1   6      116.61      108.88      3.04 o 
  -2   1   6      484.11      481.24      4.12 o 
  -1   1   6     1924.41     1746.40     14.55 o 
   0   1   6      177.83      148.71      1.80 o 
   1   1   6      199.85      184.60      2.33 o 
   2   1   6     1050.05     1410.88      6.62 o 
   3   1   6     1906.28     2124.70     13.38 o 
   4   1   6       14.66       17.13      0.89 o 
   5   1   6        3.09        3.71      0.75 o 
   6   1   6       43.53       48.83      1.32 o 
   7   1   6      312.61      284.21      3.01 o 
   8   1   6       82.23       82.15      1.92 o 
   9   1   6      219.93      210.16      3.34 o 
  10   1   6        3.08        5.88      1.42 o 
  11   1   6      168.17      163.58      3.78 o 
  12   1   6        5.06        8.26      1.98 o 
  13   1   6       69.07       76.02      3.34 o 
  14   1   6        2.36       -0.12      2.03 o 
  15   1   6        9.62        7.39      2.40 o 
  16   1   6       13.25       11.61      3.11 o 
 -16   2   6       27.46       33.40      3.43 o 
 -15   2   6       15.87       19.61      2.85 o 
 -14   2   6       21.08       18.80      2.49 o 
 -13   2   6        5.14        6.19      1.94 o 
 -12   2   6      266.22      264.87      4.71 o 
 -11   2   6      283.28      213.92      4.45 o 
 -10   2   6      128.77      120.16      3.01 o 
  -9   2   6      156.09      150.24      3.16 o 
  -8   2   6      227.40      219.69      3.87 o 
  -7   2   6       70.00       69.02      1.84 o 
  -6   2   6      100.47      107.22      1.98 o 
  -5   2   6      136.14      163.91      2.99 o 
  -4   2   6      442.67      544.45      4.11 o 
  -3   2   6      144.23      163.72      2.28 o 
  -2   2   6     2743.94     3007.87     16.45 o 
  -1   2   6      503.99      476.21     11.35 o 
   0   2   6     1732.23     1745.95      7.82 o 
   1   2   6     1340.35     1514.81      6.76 o 
   2   2   6      218.50      192.12      1.96 o 
   3   2   6      485.13      621.73      5.27 o 
   4   2   6     1018.78     1056.16      5.51 o 
   5   2   6       19.82       24.56      1.00 o 
   6   2   6      359.55      379.95      3.12 o 
   7   2   6       48.46       50.65      1.44 o 
   8   2   6       11.97       11.69      1.12 o 
   9   2   6      305.71      263.09      3.67 o 
  10   2   6      151.12      149.38      3.91 o 
  11   2   6       12.33       10.37      1.72 o 
  12   2   6       17.26       13.07      2.46 o 
  13   2   6       49.02       50.90      2.96 o 
  14   2   6        8.16        9.60      2.78 o 
  15   2   6       23.90       27.24      3.46 o 
  16   2   6       10.48        7.94      3.40 o 
 -16   3   6        1.26        1.66      2.90 o 
 -15   3   6       19.09       15.34      2.73 o 
 -14   3   6        3.97        2.96      2.00 o 
 -13   3   6        2.64        2.00      1.78 o 
 -12   3   6       14.17       17.16      1.98 o 
 -11   3   6       78.18       70.43      3.16 o 
 -10   3   6       84.71       77.02      2.96 o 
  -9   3   6     1369.39     1312.58     11.66 o 
  -8   3   6      326.72      344.73      4.38 o 
  -7   3   6      336.46      354.94      4.04 o 
  -6   3   6       48.90       67.04      2.17 o 
  -5   3   6      341.07      337.91      3.59 o 
  -4   3   6       78.09       87.69      1.90 o 
  -3   3   6        8.38        7.26      0.85 o 
  -2   3   6      691.09      792.59      7.48 o 
  -1   3   6      911.02      914.98      5.79 o 
   0   3   6      305.78      285.81      2.11 o 
   1   3   6       21.12       21.15      1.26 o 
   2   3   6       39.70       52.90      1.02 o 
   3   3   6      439.61      558.32      3.18 o 
   4   3   6       99.06       83.32      1.42 o 
   5   3   6      147.40      178.14      2.87 o 
   6   3   6      417.62      412.87      3.20 o 
   7   3   6       24.64       28.44      1.22 o 
   8   3   6      264.40      284.39      3.12 o 
   9   3   6       64.25       54.09      1.92 o 
  10   3   6       13.66       12.23      1.66 o 
  11   3   6       47.99       56.38      3.54 o 
  12   3   6       37.61       34.41      2.97 o 
  13   3   6       31.59       31.36      2.84 o 
  14   3   6       19.67       19.78      3.11 o 
  15   3   6        5.28        9.14      3.05 o 
 -16   4   6        8.03       12.55      3.49 o 
 -15   4   6        5.04        3.09      2.26 o 
 -14   4   6        7.26       10.47      2.29 o 
 -13   4   6       13.35       12.57      1.96 o 
 -12   4   6       68.89       73.95      2.77 o 
 -11   4   6       44.60       41.99      2.24 o 
 -10   4   6       38.06       40.31      2.20 o 
  -9   4   6      324.43      307.96      4.28 o 
  -8   4   6      784.72      766.25      7.99 o 
  -7   4   6      183.69      166.87      2.57 o 
  -6   4   6      243.59      246.29      2.91 o 
  -5   4   6       94.88      100.77      1.94 o 
  -4   4   6      261.62      241.47      3.40 o 
  -3   4   6        4.75        3.39      0.81 o 
  -2   4   6     1001.66     1147.69      6.44 o 
  -1   4   6       91.60       80.16      3.40 o 
   0   4   6      201.72      242.95      2.75 o 
   1   4   6       94.24       69.52      1.11 o 
   2   4   6      445.27      458.98      2.84 o 
   3   4   6       95.53      123.45      1.63 o 
   4   4   6      230.70      215.19      1.99 o 
   5   4   6      886.78      916.77      7.48 o 
   6   4   6      326.24      319.94      3.05 o 
   7   4   6      771.55      741.63      5.52 o 
   8   4   6      184.10      189.25      2.88 o 
   9   4   6       35.83       38.65      2.01 o 
  10   4   6      115.01      122.72      3.58 o 
  11   4   6       20.86       23.18      2.20 o 
  12   4   6       28.19       31.22      2.59 o 
  13   4   6       51.64       60.15      3.62 o 
  14   4   6        1.07       -1.68      2.25 o 
  15   4   6       24.06       31.42      3.69 o 
 -16   5   6       20.86       13.03      3.43 o 
 -15   5   6        0.53       -0.06      2.77 o 
 -14   5   6       13.28       16.20      2.89 o 
 -13   5   6        2.93        4.89      1.71 o 
 -12   5   6       22.11       20.99      1.74 o 
 -11   5   6       37.12       34.66      1.87 o 
 -10   5   6       94.46       89.12      2.32 o 
  -9   5   6      936.19      890.87     13.05 o 
  -8   5   6      459.25      420.17      5.49 o 
  -7   5   6      481.99      498.67      5.00 o 
  -6   5   6      441.15      425.33      4.82 o 
  -5   5   6       83.93       76.78      1.72 o 
  -4   5   6      117.30      129.96      1.85 o 
  -3   5   6        5.30        3.54      0.82 o 
  -2   5   6      631.47      737.42      5.97 o 
  -1   5   6      377.20      383.13      6.33 o 
   0   5   6      180.80      168.05      2.55 o 
   1   5   6      104.82      117.71      1.59 o 
   2   5   6      832.43      828.80     10.77 o 
   3   5   6       30.68       36.03      0.99 o 
   4   5   6      335.96      352.86      2.68 o 
   5   5   6      191.08      220.35      2.72 o 
   6   5   6       40.17       45.06      1.40 o 
   7   5   6      173.79      144.71      2.47 o 
   8   5   6      792.01      739.42      8.85 o 
   9   5   6      217.34      195.66      3.53 o 
  10   5   6       22.84       29.55      1.97 o 
  11   5   6        2.47        2.03      1.70 o 
  12   5   6        9.36        2.73      1.84 o 
  13   5   6       23.89       24.29      2.92 o 
  14   5   6        6.33        2.55      2.36 o 
  15   5   6        2.34        6.80      2.81 o 
 -15   6   6       31.97       25.65      3.69 o 
 -14   6   6        6.78        6.97      2.72 o 
 -13   6   6       12.16       12.58      2.28 o 
 -12   6   6       20.35       21.81      2.28 o 
 -11   6   6       56.32       55.79      2.73 o 
 -10   6   6      176.86      176.87      3.77 o 
  -9   6   6       64.53       69.07      4.01 o 
  -8   6   6       99.42      116.30      3.41 o 
  -7   6   6      556.59      495.92      5.04 o 
  -6   6   6      280.81      294.88      3.62 o 
  -5   6   6       50.54       39.92      1.56 o 
  -4   6   6       40.17       35.40      1.52 o 
  -3   6   6       90.68       91.64      2.09 o 
  -2   6   6      131.65      128.93      2.80 o 
  -1   6   6       27.16       32.05      1.72 o 
   0   6   6      121.26      113.60      1.96 o 
   1   6   6      435.71      441.86      3.22 o 
   2   6   6     1184.92     1103.48      5.62 o 
   3   6   6      165.26      179.41      2.77 o 
   4   6   6       15.76       16.71      0.94 o 
   5   6   6      631.39      619.18      4.42 o 
   6   6   6      342.33      356.85      3.72 o 
   7   6   6      463.12      440.02      4.70 o 
   8   6   6      343.50      308.21      4.11 o 
   9   6   6      144.27      141.22      3.45 o 
  10   6   6       24.40       23.79      1.94 o 
  11   6   6        5.72        4.77      1.98 o 
  12   6   6       15.57       18.56      2.57 o 
  13   6   6        5.11        2.41      2.48 o 
  14   6   6        4.56        4.55      3.02 o 
 -15   7   6       97.82      112.60      5.57 o 
 -14   7   6       25.87       30.85      3.07 o 
 -13   7   6       61.38       66.87      4.37 o 
 -12   7   6        8.61        8.79      2.28 o 
 -11   7   6       41.39       48.22      2.41 o 
 -10   7   6       51.24       43.15      2.25 o 
  -9   7   6       32.58       44.74      2.84 o 
  -8   7   6        1.21       -0.85      1.10 o 
  -7   7   6      416.36      392.32      7.41 o 
  -6   7   6      182.81      167.17      3.12 o 
  -5   7   6       46.56       51.43      2.29 o 
  -4   7   6       38.94       35.53      1.45 o 
  -3   7   6      192.65      188.00      2.57 o 
  -2   7   6      113.32      109.18      2.63 o 
  -1   7   6      122.84      118.33      2.86 o 
   0   7   6        2.94        9.28      1.24 o 
   1   7   6       99.90       84.65      1.75 o 
   2   7   6       45.48       47.54      2.33 o 
   3   7   6      184.71      197.29      2.24 o 
   4   7   6      180.75      161.65      2.37 o 
   5   7   6       98.66       93.79      2.34 o 
   6   7   6      170.43      175.09      3.72 o 
   7   7   6        9.44        5.92      1.37 o 
   8   7   6      313.36      265.44      4.13 o 
   9   7   6       19.24       11.43      1.81 o 
  10   7   6        8.75        7.27      1.86 o 
  11   7   6        9.19        5.68      2.15 o 
  12   7   6       15.24       12.04      2.72 o 
  13   7   6        8.43       10.41      2.79 o 
  14   7   6       13.78        9.83      3.89 o 
 -14   8   6       18.34       18.15      3.32 o 
 -13   8   6       35.72       36.84      2.98 o 
 -12   8   6       14.18       13.85      1.90 o 
 -11   8   6       34.33       38.43      2.63 o 
 -10   8   6        2.54        5.93      1.74 o 
  -9   8   6       98.52       89.36      3.09 o 
  -8   8   6       51.28       47.61      2.63 o 
  -7   8   6      298.86      286.65      6.60 o 
  -6   8   6      186.99      168.91      3.24 o 
  -5   8   6      176.32      164.73      3.22 o 
  -4   8   6        2.26        0.49      1.05 o 
  -3   8   6       47.73       48.11      1.71 o 
  -2   8   6      186.66      176.46      4.70 o 
  -1   8   6        6.42        4.61      1.17 o 
   0   8   6       85.48       74.02      2.04 o 
   1   8   6      361.66      370.80      3.73 o 
   2   8   6       87.72       68.92      1.59 o 
   3   8   6       11.47       12.78      1.01 o 
   4   8   6      220.44      210.55      3.28 o 
   5   8   6      194.27      169.20      3.26 o 
   6   8   6       17.31       19.83      1.78 o 
   7   8   6        5.63        3.74      1.44 o 
   8   8   6      161.35      169.25      3.53 o 
   9   8   6       66.20       73.68      2.93 o 
  10   8   6      106.17      109.43      4.28 o 
  11   8   6       27.92       31.65      2.96 o 
  12   8   6       16.61       21.48      3.02 o 
  13   8   6        2.30        1.13      3.48 o 
 -14   9   6        3.99        4.40      4.25 o 
 -13   9   6      107.72      112.58      9.40 o 
 -12   9   6        0.90       -2.42      2.42 o 
 -11   9   6        2.02        3.18      2.51 o 
 -10   9   6       18.70       20.10      2.75 o 
  -9   9   6       21.79       22.70      2.65 o 
  -8   9   6       38.50       36.37      2.69 o 
  -7   9   6      161.23      157.03      4.24 o 
  -6   9   6       82.78       74.05      2.56 o 
  -5   9   6      110.13       99.45      2.60 o 
  -4   9   6       98.94       93.81      2.81 o 
  -3   9   6      101.69      100.51      3.16 o 
  -2   9   6       55.62       50.12      2.00 o 
  -1   9   6      342.81      322.96      4.41 o 
   0   9   6      345.49      314.18      4.06 o 
   1   9   6      669.39      629.06      5.82 o 
   2   9   6      196.21      195.10      2.90 o 
   3   9   6        2.97        8.40      1.65 o 
   4   9   6       86.56       79.66      2.49 o 
   5   9   6      103.33      106.17      2.85 o 
   6   9   6        8.56       12.75      1.63 o 
   7   9   6       16.24       17.72      1.79 o 
   8   9   6       25.31       28.99      2.05 o 
   9   9   6       10.05        9.77      1.84 o 
  10   9   6       51.96       51.88      3.02 o 
  11   9   6       56.41       63.52      3.68 o 
  12   9   6        0.37        4.39      2.82 o 
  13   9   6        0.47       -2.55      2.98 o 
 -13  10   6       24.96       25.81      5.18 o 
 -12  10   6        7.20        9.76      3.74 o 
 -11  10   6        4.67        5.35      2.89 o 
 -10  10   6       45.47       49.07      4.03 o 
  -9  10   6       19.02       20.73      2.71 o 
  -8  10   6       34.50       36.10      2.99 o 
  -7  10   6       26.33       24.83      2.96 o 
  -6  10   6      201.77      188.83      5.38 o 
  -5  10   6      139.36      132.96      4.25 o 
  -4  10   6      103.62       82.22      2.81 o 
  -3  10   6      204.81      187.13      3.95 o 
  -2  10   6       24.98       18.41      2.08 o 
  -1  10   6      271.31      233.93      3.79 o 
   0  10   6       28.57       19.13      1.27 o 
   1  10   6      108.31      123.89      3.52 o 
   2  10   6      476.12      453.75      7.75 o 
   3  10   6       26.46       28.70      3.37 o 
   4  10   6      102.84       96.01      2.80 o 
   5  10   6      133.55      116.80      3.03 o 
   6  10   6       16.02       16.45      1.83 o 
   7  10   6       21.01       24.18      2.01 o 
   8  10   6        3.30        4.39      1.70 o 
   9  10   6       51.34       68.23      3.02 o 
  10  10   6       13.81       19.82      2.30 o 
  11  10   6        5.35       10.59      2.77 o 
  12  10   6       81.71       92.41      5.03 o 
 -12  11   6        3.93        3.52      4.41 o 
 -11  11   6        1.82        1.21      3.24 o 
 -10  11   6       99.72      112.48      7.94 o 
  -9  11   6       17.70       21.56      3.05 o 
  -8  11   6       21.93       20.63      2.73 o 
  -7  11   6       71.80       78.19      3.66 o 
  -6  11   6       65.97       70.64      3.42 o 
  -5  11   6       17.95       13.97      1.91 o 
  -4  11   6      121.43      122.31      3.34 o 
  -3  11   6        2.76        2.66      1.52 o 
  -2  11   6      239.00      229.94      4.52 o 
  -1  11   6       20.13       19.42      2.31 o 
   0  11   6      245.21      228.38      4.00 o 
   1  11   6       73.95       68.73      3.13 o 
   2  11   6       46.49       53.72      3.21 o 
   3  11   6       27.69       25.65      2.85 o 
   4  11   6      114.98      108.28      3.68 o 
   5  11   6       67.62       61.89      2.72 o 
   6  11   6        9.58       14.22      1.83 o 
   7  11   6        8.66        7.61      1.76 o 
   8  11   6       20.88       24.18      4.06 o 
   9  11   6       18.67       22.89      2.53 o 
  10  11   6        3.27        3.24      2.41 o 
  11  11   6       28.02       29.14      3.22 o 
 -11  12   6       35.21       51.35      5.67 o 
 -10  12   6       71.10       73.25      9.30 o 
  -9  12   6        0.21       -1.24      3.36 o 
  -8  12   6       10.06        8.73      2.61 o 
  -7  12   6       11.69       16.94      2.73 o 
  -6  12   6       72.85       78.51      4.53 o 
  -5  12   6        0.21        0.18      1.78 o 
  -4  12   6       43.58       44.65      2.67 o 
  -3  12   6      108.53      107.08      3.63 o 
  -2  12   6       35.55       42.48      2.02 o 
  -1  12   6       36.64       38.28      2.25 o 
   0  12   6       73.75       75.50      2.95 o 
   1  12   6       27.73       29.00      3.13 o 
   2  12   6       11.80       10.15      2.53 o 
   3  12   6        9.67        5.73      2.74 o 
   4  12   6       12.19       11.08      2.87 o 
   5  12   6        5.41        4.98      1.99 o 
   6  12   6        1.38       -0.81      1.55 o 
   7  12   6       29.08       32.82      2.33 o 
   8  12   6       12.02       14.20      2.21 o 
   9  12   6       46.70       52.67      3.49 o 
  10  12   6       37.02       26.34      3.61 o 
 -10  13   6       60.71       67.97      6.53 o 
  -9  13   6       37.44       39.14      6.70 o 
  -8  13   6        4.99        8.58      3.01 o 
  -7  13   6       17.96       16.16      3.99 o 
  -6  13   6       45.88       51.04      4.27 o 
  -5  13   6        5.14        4.14      1.89 o 
  -4  13   6       13.35       17.29      2.16 o 
  -3  13   6        6.25       10.07      1.78 o 
  -2  13   6       18.75       18.93      1.93 o 
  -1  13   6        7.15        5.64      2.26 o 
   0  13   6       11.23       10.07      2.35 o 
   1  13   6        4.89        3.12      2.47 o 
   2  13   6       10.86        5.64      2.57 o 
   3  13   6        0.03        0.75      2.47 o 
   4  13   6        4.77        6.51      2.88 o 
   5  13   6        2.82        3.88      2.49 o 
   6  13   6        0.04       -1.00      1.96 o 
   7  13   6       16.43       20.34      2.30 o 
   8  13   6       10.92       11.22      2.37 o 
   9  13   6       21.32       17.46      3.59 o 
  -8  14   6        2.89        4.89      3.19 o 
  -7  14   6        3.98        3.59      2.81 o 
  -6  14   6        1.89        1.99      2.58 o 
  -5  14   6       15.04       14.12      2.33 o 
  -4  14   6        0.78        0.80      1.63 o 
  -3  14   6        0.60       -0.28      1.92 o 
  -2  14   6        7.31        8.91      2.31 o 
  -1  14   6       10.15        9.99      2.57 o 
   0  14   6       27.20       24.49      2.90 o 
   1  14   6        6.39        8.84      2.76 o 
   2  14   6        7.80        3.19      2.84 o 
   3  14   6       64.27       78.04      4.97 o 
   4  14   6       10.84        5.52      3.32 o 
   5  14   6        4.47        3.64      2.66 o 
   6  14   6        0.11       -3.53      3.53 o 
   7  14   6        6.37        6.78      3.43 o 
  -6  15   6       90.01       91.63      4.74 o 
  -5  15   6       12.75       12.68      3.59 o 
  -4  15   6        1.50        0.51      2.93 o 
  -3  15   6       10.21       12.80      9.12 o 
  -2  15   6       20.22       22.73      4.06 o 
  -1  15   6        1.06        1.44      2.35 o 
   0  15   6        1.46        3.64      2.60 o 
   1  15   6        7.62       12.29      3.39 o 
   2  15   6       19.28       18.38      3.69 o 
   3  15   6        5.30        2.41      3.68 o 
   4  15   6        0.30        2.15      3.58 o 
   5  15   6       33.07       38.61      5.22 o 
 -16   0   7        2.94        2.10      3.34 o 
 -15   0   7        4.80        7.33      3.40 o 
 -14   0   7       28.67       36.31      4.25 o 
 -13   0   7       51.40       60.86      4.28 o 
 -12   0   7       24.14       22.64      2.99 o 
 -11   0   7       26.43       34.53      3.21 o 
 -10   0   7        4.27        3.50      2.15 o 
  -9   0   7        2.20        1.45      1.71 o 
  -8   0   7       40.68       38.07      2.50 o 
  -7   0   7      438.21      454.08      7.12 o 
  -6   0   7      845.81      816.95     12.62 o 
  -5   0   7        3.79        4.18      1.02 o 
  -4   0   7      433.55      488.84      5.54 o 
  -3   0   7     3164.38     3345.52     21.42 o 
  -2   0   7      135.79      155.18      2.73 o 
  -1   0   7      502.44      611.09      5.09 o 
   0   0   7     3262.06     3219.96     18.67 o 
   1   0   7     1513.06     1342.03      9.83 o 
   2   0   7     3163.03     3219.20     17.38 o 
   3   0   7     1289.65     1633.90     10.33 o 
   4   0   7     1694.77     1749.98     11.52 o 
   5   0   7        3.49        2.61      1.09 o 
   6   0   7       39.82       43.11      1.96 o 
   7   0   7      192.79      202.84      3.69 o 
   8   0   7      134.51      137.87      3.70 o 
   9   0   7       99.41       97.71      3.57 o 
  10   0   7       82.40       74.87      3.65 o 
  11   0   7       27.03       28.04      2.88 o 
  12   0   7       41.16       38.27      5.22 o 
  13   0   7      167.53      157.24      6.30 o 
  14   0   7        4.50       -0.32      2.87 o 
  15   0   7       15.81       12.65      3.89 o 
 -16   1   7       16.64       13.24      2.90 o 
 -15   1   7       17.33       20.25      2.97 o 
 -14   1   7        6.32        5.69      2.16 o 
 -13   1   7        2.05        0.13      1.69 o 
 -12   1   7       52.64       55.24      2.86 o 
 -11   1   7      150.44      141.44      3.64 o 
 -10   1   7       72.13       66.77      2.49 o 
  -9   1   7       56.45       55.70      2.41 o 
  -8   1   7      238.63      256.50      3.69 o 
  -7   1   7      264.49      253.72      3.24 o 
  -6   1   7      689.84      714.98      6.53 o 
  -5   1   7      533.60      581.90      4.84 o 
  -4   1   7     2075.94     2277.51     10.91 o 
  -3   1   7       54.56       64.72      1.81 o 
  -2   1   7     1122.49     1167.05      6.14 o 
  -1   1   7     2398.13     2551.84     31.09 o 
   0   1   7      584.00      542.65      7.55 o 
   1   1   7     4082.72     4289.95     16.33 o 
   2   1   7      325.05      321.93      5.09 o 
   3   1   7      314.93      301.84      2.60 o 
   4   1   7      451.59      489.74      4.43 o 
   5   1   7       25.33       22.14      1.06 o 
   6   1   7        1.25        1.36      0.82 o 
   7   1   7      165.08      170.09      2.43 o 
   8   1   7      113.73      107.15      2.30 o 
   9   1   7      189.48      188.76      3.17 o 
  10   1   7      265.33      258.40      4.05 o 
  11   1   7      144.21      116.47      4.06 o 
  12   1   7       69.17       82.01      3.21 o 
  13   1   7        5.52        6.77      2.12 o 
  14   1   7       29.23       26.64      2.82 o 
  15   1   7        7.92        8.18      2.55 o 
 -16   2   7       12.63       10.25      3.19 o 
 -15   2   7       13.18       13.85      3.14 o 
 -14   2   7       13.83       13.65      2.53 o 
 -13   2   7       26.83       31.83      2.67 o 
 -12   2   7       22.88       25.41      2.49 o 
 -11   2   7      467.06      391.57      7.64 o 
 -10   2   7      131.28      117.34      3.05 o 
  -9   2   7       23.56       29.11      1.97 o 
  -8   2   7        6.88        6.30      1.70 o 
  -7   2   7      100.39       94.65      2.54 o 
  -6   2   7      309.61      321.48      3.45 o 
  -5   2   7      267.49      282.30      3.69 o 
  -4   2   7      230.90      223.51      2.78 o 
  -3   2   7      141.40      167.20      2.09 o 
  -2   2   7      222.22      210.68      7.72 o 
  -1   2   7     3179.38     3221.39     30.56 o 
   0   2   7       55.98       44.80      1.07 o 
   1   2   7      539.80      444.27      3.26 o 
   2   2   7      297.20      261.01      6.10 o 
   3   2   7      451.05      469.04      7.70 o 
   4   2   7      521.06      597.66      3.98 o 
   5   2   7       30.35       33.89      1.23 o 
   6   2   7       19.19       24.97      1.18 o 
   7   2   7      360.09      353.03      3.67 o 
   8   2   7      163.45      165.84      2.62 o 
   9   2   7       62.16       65.63      2.49 o 
  10   2   7      174.74      178.73      3.32 o 
  11   2   7       41.06       41.59      3.64 o 
  12   2   7       13.67       14.78      2.04 o 
  13   2   7       89.72       92.06      4.52 o 
  14   2   7        3.36        4.56      2.24 o 
  15   2   7       11.68        8.17      2.95 o 
 -16   3   7       37.05       43.87      4.21 o 
 -15   3   7        3.40        8.20      3.11 o 
 -14   3   7      101.98      101.95      4.30 o 
 -13   3   7       16.73       14.39      2.08 o 
 -12   3   7       22.35       23.30      2.18 o 
 -11   3   7      153.32      154.15      3.92 o 
 -10   3   7       87.64       95.41      2.99 o 
  -9   3   7      313.38      307.52      6.91 o 
  -8   3   7     1688.62     1656.11     19.56 o 
  -7   3   7      348.89      340.57      4.10 o 
  -6   3   7      226.98      221.00      3.82 o 
  -5   3   7       16.17       19.14      1.15 o 
  -4   3   7       63.99       58.63      1.60 o 
  -3   3   7        4.44        2.24      0.81 o 
  -2   3   7      275.20      305.38      3.19 o 
  -1   3   7     2476.58     2542.75     18.27 o 
   0   3   7       28.84       23.80      0.87 o 
   1   3   7       72.50       81.62      1.35 o 
   2   3   7       62.61      107.63      1.71 o 
   3   3   7      546.97      541.31      3.55 o 
   4   3   7      595.92      613.70      5.68 o 
   5   3   7       81.77       69.50      1.65 o 
   6   3   7        5.77       10.85      1.03 o 
   7   3   7       92.14       92.13      2.03 o 
   8   3   7      218.39      212.68      2.97 o 
   9   3   7       38.57       38.52      1.74 o 
  10   3   7       19.39       22.62      1.87 o 
  11   3   7      147.95      155.09      4.72 o 
  12   3   7       43.00       41.41      2.62 o 
  13   3   7        3.97        3.55      2.32 o 
  14   3   7        4.04        1.39      2.62 o 
  15   3   7        6.98        5.88      2.97 o 
 -16   4   7        1.06        3.22      3.06 o 
 -15   4   7       11.77       10.36      3.00 o 
 -14   4   7       11.82       11.56      2.38 o 
 -13   4   7        6.49        3.65      1.77 o 
 -12   4   7        4.44        4.70      1.67 o 
 -11   4   7        9.70        7.14      1.84 o 
 -10   4   7      358.01      343.28      5.26 o 
  -9   4   7      305.90      288.81      4.41 o 
  -8   4   7      231.96      218.24      3.78 o 
  -7   4   7      221.41      210.34      5.16 o 
  -6   4   7       22.88       31.39      1.47 o 
  -5   4   7       69.18       72.51      2.12 o 
  -4   4   7      160.95      168.10      3.25 o 
  -3   4   7       45.49       45.50      1.45 o 
  -2   4   7      343.61      363.64      6.13 o 
  -1   4   7      404.74      444.88      3.87 o 
   0   4   7      233.05      191.42      2.07 o 
   1   4   7      165.15      179.37      3.34 o 
   2   4   7      456.91      534.60      3.73 o 
   3   4   7      246.62      291.96      2.73 o 
   4   4   7      141.46      139.45      1.79 o 
   5   4   7      190.53      187.22      2.23 o 
   6   4   7      432.71      416.36      3.76 o 
   7   4   7      541.09      562.69      4.56 o 
   8   4   7      112.04      107.32      2.15 o 
   9   4   7       81.72       85.66      2.34 o 
  10   4   7       54.30       48.29      2.31 o 
  11   4   7       52.12       45.59      2.26 o 
  12   4   7        0.11        1.08      1.95 o 
  13   4   7        0.09       -0.55      2.26 o 
  14   4   7        3.69        5.44      2.78 o 
  15   4   7       22.35       28.18      3.75 o 
 -16   5   7       28.81       25.16      5.31 o 
 -15   5   7       14.32       17.24      3.40 o 
 -14   5   7        7.55        6.37      2.04 o 
 -13   5   7        7.02        4.42      1.67 o 
 -12   5   7        0.76        0.89      1.41 o 
 -11   5   7       38.91       41.53      2.41 o 
 -10   5   7       16.59       12.43      1.70 o 
  -9   5   7      331.00      327.75      5.26 o 
  -8   5   7     1090.58     1050.90     17.55 o 
  -7   5   7      524.44      467.95      5.25 o 
  -6   5   7      368.27      394.10      5.50 o 
  -5   5   7       80.19       81.70      2.23 o 
  -4   5   7        6.14       13.11      1.54 o 
  -3   5   7        2.52        0.95      0.92 o 
  -2   5   7      183.14      185.10      3.20 o 
  -1   5   7      258.39      241.34      3.75 o 
   0   5   7       70.03       75.27      1.32 o 
   1   5   7       76.32       84.70      1.63 o 
   2   5   7      376.66      367.28      3.47 o 
   3   5   7      569.65      577.54      3.89 o 
   4   5   7      551.02      522.46      5.67 o 
   5   5   7      637.32      584.44      4.25 o 
   6   5   7       66.10       60.06      1.65 o 
   7   5   7      377.79      381.87      3.48 o 
   8   5   7      218.60      217.34      3.18 o 
   9   5   7       75.91       62.74      2.00 o 
  10   5   7      105.16       86.61      2.68 o 
  11   5   7       63.43       66.41      3.03 o 
  12   5   7       29.65       26.31      2.69 o 
  13   5   7        2.69        2.13      2.30 o 
  14   5   7       18.89       19.21      3.52 o 
  15   5   7        5.58       10.75      8.04 o 
 -15   6   7        8.86       13.77      3.32 o 
 -14   6   7       34.30       44.76      4.20 o 
 -13   6   7        0.75        1.34      1.95 o 
 -12   6   7        8.54       11.45      2.10 o 
 -11   6   7        0.45       -0.21      1.64 o 
 -10   6   7       59.33       61.33      2.66 o 
  -9   6   7      107.30      109.86      3.08 o 
  -8   6   7       11.83       12.97      1.57 o 
  -7   6   7      722.69      688.36      6.34 o 
  -6   6   7      162.73      157.33      2.95 o 
  -5   6   7       12.86        9.08      1.35 o 
  -4   6   7      115.91      127.16      2.41 o 
  -3   6   7        2.58        1.56      0.91 o 
  -2   6   7       68.22       52.42      1.58 o 
  -1   6   7      110.25      110.31      2.56 o 
   0   6   7      146.79      122.26      2.24 o 
   1   6   7      175.04      192.67      2.36 o 
   2   6   7      618.60      601.27      4.52 o 
   3   6   7      144.52      139.38      2.26 o 
   4   6   7      144.62      150.48      3.00 o 
   5   6   7       65.11       60.06      1.87 o 
   6   6   7      270.74      238.34      3.22 o 
   7   6   7       63.00       58.96      2.02 o 
   8   6   7       26.54       35.37      2.14 o 
   9   6   7      124.13      124.55      3.38 o 
  10   6   7        0.53       -0.15      1.56 o 
  11   6   7       27.81       29.20      2.66 o 
  12   6   7        7.69       12.34      2.51 o 
  13   6   7       15.51       17.37      2.88 o 
  14   6   7        6.13        9.56      3.40 o 
 -15   7   7        1.91        4.09      3.01 o 
 -14   7   7       65.15       82.21      4.19 o 
 -13   7   7       12.11        9.31      2.38 o 
 -12   7   7       23.10       21.27      2.23 o 
 -11   7   7        0.37       -1.31      1.62 o 
 -10   7   7        6.49        6.67      1.61 o 
  -9   7   7        3.12        0.75      1.44 o 
  -8   7   7       70.47       65.09      2.23 o 
  -7   7   7      186.13      188.77      3.43 o 
  -6   7   7      131.17      134.21      2.77 o 
  -5   7   7       63.83       58.40      2.79 o 
  -4   7   7       72.30       80.80      2.19 o 
  -3   7   7       55.20       61.35      1.79 o 
  -2   7   7       84.67       74.41      1.90 o 
  -1   7   7      195.93      174.52      2.89 o 
   0   7   7        3.06        4.20      1.15 o 
   1   7   7      207.85      172.91      2.22 o 
   2   7   7      672.72      606.48      4.70 o 
   3   7   7       59.02       52.14      1.47 o 
   4   7   7        2.46        1.32      0.99 o 
   5   7   7       18.96       27.27      1.49 o 
   6   7   7      109.71      103.86      2.84 o 
   7   7   7        7.58        7.75      1.53 o 
   8   7   7      304.86      303.43      4.79 o 
   9   7   7        8.13        3.38      1.58 o 
  10   7   7       23.45       14.97      2.16 o 
  11   7   7        4.13        4.78      2.28 o 
  12   7   7       11.09        8.34      2.75 o 
  13   7   7        0.35       -2.24      2.24 o 
  14   7   7        4.31        4.07      4.34 o 
 -14   8   7       53.36       71.23      6.70 o 
 -13   8   7       26.46       34.13      4.23 o 
 -12   8   7       77.77       85.08      3.32 o 
 -11   8   7       47.44       47.62      2.68 o 
 -10   8   7       25.20       26.57      2.86 o 
  -9   8   7        4.11        3.81      1.40 o 
  -8   8   7      109.73      106.87      3.47 o 
  -7   8   7      116.12      125.10      4.82 o 
  -6   8   7      129.01      124.03      3.51 o 
  -5   8   7       47.09       46.95      2.50 o 
  -4   8   7       43.81       38.97      2.90 o 
  -3   8   7        5.53        3.73      1.20 o 
  -2   8   7       12.38        7.01      1.41 o 
  -1   8   7       33.24       30.77      2.24 o 
   0   8   7      200.76      179.37      3.28 o 
   1   8   7      366.16      337.65      7.64 o 
   2   8   7      435.24      443.86      4.01 o 
   3   8   7       45.71       54.51      2.07 o 
   4   8   7       37.71       42.68      2.10 o 
   5   8   7       44.00       46.36      2.19 o 
   6   8   7       53.60       46.41      2.29 o 
   7   8   7       71.71       80.46      2.98 o 
   8   8   7       22.86       26.86      2.16 o 
   9   8   7       18.44       22.67      2.22 o 
  10   8   7       17.62       22.46      2.39 o 
  11   8   7       12.23       10.76      2.47 o 
  12   8   7       26.19       18.58      2.92 o 
  13   8   7        5.32        4.17      3.62 o 
 -13   9   7       37.51       38.36      7.14 o 
 -12   9   7       19.89       30.44      3.88 o 
 -11   9   7       12.95       13.14      2.98 o 
 -10   9   7        9.19       11.86      3.31 o 
  -9   9   7       81.37       78.93      3.80 o 
  -8   9   7       22.19       23.08      2.83 o 
  -7   9   7      117.55      116.72      3.34 o 
  -6   9   7      142.03      138.31      3.54 o 
  -5   9   7        3.73        2.73      1.38 o 
  -4   9   7       66.04       69.55      2.58 o 
  -3   9   7       36.86       35.01      1.80 o 
  -2   9   7       29.71       30.97      1.83 o 
  -1   9   7      102.67       86.98      2.80 o 
   0   9   7      153.62      138.18      3.23 o 
   1   9   7      346.12      333.18      5.17 o 
   2   9   7      291.42      292.05      4.73 o 
   3   9   7        0.40       -0.24      1.17 o 
   4   9   7      163.87      160.16      3.66 o 
   5   9   7      168.88      125.47      3.31 o 
   6   9   7       13.77       10.66      1.79 o 
   7   9   7       26.90       31.74      2.32 o 
   8   9   7       35.93       34.38      2.34 o 
   9   9   7        6.37        6.64      1.95 o 
  10   9   7        7.99        4.88      1.98 o 
  11   9   7       20.15       17.30      3.93 o 
  12   9   7       66.96       70.29      4.62 o 
 -13  10   7       11.01        8.55      4.44 o 
 -12  10   7        4.62        0.91      3.64 o 
 -11  10   7       10.04        9.07      4.03 o 
 -10  10   7       36.34       46.03      4.62 o 
  -9  10   7       24.83       26.26      3.12 o 
  -8  10   7       55.18       55.53      3.42 o 
  -7  10   7       34.76       35.62      2.74 o 
  -6  10   7      216.80      225.95      5.92 o 
  -5  10   7      390.18      364.20      7.95 o 
  -4  10   7      113.00      111.12      4.21 o 
  -3  10   7       42.01       40.69      2.28 o 
  -2  10   7      165.81      153.57      3.31 o 
  -1  10   7       27.62       22.65      1.80 o 
   0  10   7       59.60       63.34      2.22 o 
   1  10   7       25.73       27.65      1.96 o 
   2  10   7       75.66       79.89      2.90 o 
   3  10   7       83.63       88.65      3.14 o 
   4  10   7       74.94       83.47      3.44 o 
   5  10   7       74.89       77.99      2.98 o 
   6  10   7       20.53       23.45      2.10 o 
   7  10   7       19.41       21.11      2.16 o 
   8  10   7       19.88       23.36      2.35 o 
   9  10   7       11.80       14.71      2.52 o 
  10  10   7        4.04        5.17      2.29 o 
  11  10   7      118.93      131.38      7.62 o 
  12  10   7       16.22       15.07      3.94 o 
 -12  11   7       15.87       16.02      5.08 o 
 -11  11   7        4.71        5.47      3.45 o 
 -10  11   7       13.14       18.43      3.30 o 
  -9  11   7       44.71       50.56      3.81 o 
  -8  11   7        8.80        5.14      2.18 o 
  -7  11   7       14.37       19.36      2.47 o 
  -6  11   7       27.40       22.67      1.81 o 
  -5  11   7       81.66       85.53      3.01 o 
  -4  11   7      118.47      108.02      3.40 o 
  -3  11   7      170.44      156.27      5.48 o 
  -2  11   7       25.75       22.67      1.82 o 
  -1  11   7       19.64       15.22      1.65 o 
   0  11   7      139.43      128.09      3.52 o 
   1  11   7        2.53        0.18      1.42 o 
   2  11   7      161.69      172.14      5.26 o 
   3  11   7       13.85       18.18      2.82 o 
   4  11   7       28.35       27.67      2.35 o 
   5  11   7        3.48        0.90      1.81 o 
   6  11   7        0.93        0.30      1.79 o 
   7  11   7       27.56       29.07      2.48 o 
   8  11   7        3.66        5.38      2.10 o 
   9  11   7        4.64        2.79      2.79 o 
  10  11   7        3.34        7.73      3.03 o 
  11  11   7       72.37       92.25      6.10 o 
 -11  12   7        4.79        1.97      4.59 o 
 -10  12   7        0.21        1.82      3.79 o 
  -9  12   7       27.43       34.04      3.89 o 
  -8  12   7        4.19        8.54      2.62 o 
  -7  12   7       23.07       18.93      2.84 o 
  -6  12   7        2.31        1.48      2.13 o 
  -5  12   7      112.75      109.28      3.67 o 
  -4  12   7       11.55        9.78      3.08 o 
  -3  12   7       33.89       32.49      2.25 o 
  -2  12   7       84.93       90.28      2.71 o 
  -1  12   7       47.00       47.72      2.99 o 
   0  12   7       31.93       26.15      2.08 o 
   1  12   7       40.51       40.39      3.18 o 
   2  12   7        6.03        6.30      2.27 o 
   3  12   7        4.87        4.17      3.39 o 
   4  12   7        5.24        3.13      2.23 o 
   5  12   7        9.64        7.58      2.27 o 
   6  12   7        8.31        7.07      2.24 o 
   7  12   7       12.20        8.26      2.04 o 
   8  12   7       11.61       10.05      2.43 o 
   9  12   7       21.76       22.47      3.40 o 
  10  12   7       27.40       34.85      5.81 o 
  -9  13   7       97.05      102.13      7.08 o 
  -8  13   7       10.36        2.58      2.81 o 
  -7  13   7       21.04       26.14      3.46 o 
  -6  13   7       15.69       18.14      3.20 o 
  -5  13   7        0.43       -1.18      1.83 o 
  -4  13   7       34.37       35.27      3.05 o 
  -3  13   7       13.24        8.97      2.47 o 
  -2  13   7        2.56        3.59      1.66 o 
  -1  13   7       12.91       13.20      1.86 o 
   0  13   7       26.03       27.43      2.85 o 
   1  13   7        3.16        1.71      2.48 o 
   2  13   7       29.44       33.08      3.83 o 
   3  13   7       16.90       17.75      3.43 o 
   4  13   7       15.59       12.38      2.86 o 
   5  13   7       23.04       23.78      3.34 o 
   6  13   7       13.97       15.41      2.95 o 
   7  13   7       16.55       20.06      3.72 o 
   8  13   7       12.39       10.73      2.84 o 
  -7  14   7        0.15        4.05      2.68 o 
  -6  14   7       13.13       10.52      2.90 o 
  -5  14   7        7.27        4.00      2.14 o 
  -4  14   7        3.38        4.56      2.03 o 
  -3  14   7        3.61        9.19      2.62 o 
  -2  14   7        4.39        3.53      2.31 o 
  -1  14   7        3.06        3.33      2.41 o 
   0  14   7        1.54        4.01      2.56 o 
   1  14   7       44.79       59.13      4.28 o 
   2  14   7        2.61        6.47      3.09 o 
   3  14   7       69.33       69.43      4.99 o 
   4  14   7       96.54      105.47      5.27 o 
   5  14   7      149.76      171.27      7.20 o 
   6  14   7        9.21        8.96      4.71 o 
  -5  15   7       14.08       12.88      2.64 o 
  -4  15   7       30.19       36.47      3.64 o 
  -3  15   7        9.58        8.07      3.46 o 
  -2  15   7        4.93        4.68      3.43 o 
  -1  15   7        9.20        4.45      3.17 o 
   0  15   7        1.84       -2.94      3.24 o 
   1  15   7        3.18        0.84      3.18 o 
   2  15   7       52.30       53.72      4.88 o 
   3  15   7        9.19        3.61      3.78 o 
   4  15   7        4.28        0.27      3.69 o 
 -16   0   8        0.21        2.94      3.46 o 
 -15   0   8        1.47        2.37      3.75 o 
 -14   0   8        0.79        1.15      2.87 o 
 -13   0   8        4.22        7.72      3.09 o 
 -12   0   8        4.94        6.59      2.54 o 
 -11   0   8       42.95       41.44      3.46 o 
 -10   0   8      239.25      241.22      7.32 o 
  -9   0   8      236.58      239.33      5.88 o 
  -8   0   8      153.57      156.94      4.37 o 
  -7   0   8        9.39       11.26      1.93 o 
  -6   0   8       66.05       60.35      2.25 o 
  -5   0   8       14.56       18.72      1.38 o 
  -4   0   8     1276.61     1390.24     10.83 o 
  -3   0   8     1408.90     1666.10     13.06 o 
  -2   0   8      585.26      630.75      5.66 o 
  -1   0   8      520.18      568.95      5.73 o 
   0   0   8       45.82       54.22      1.75 o 
   1   0   8       32.25       57.50      1.96 o 
   2   0   8      118.71      121.33      2.86 o 
   3   0   8      871.73      884.63      6.94 o 
   4   0   8        2.36        4.68      1.22 o 
   5   0   8      205.12      209.09      3.64 o 
   6   0   8      265.89      243.11      4.05 o 
   7   0   8       35.24       41.73      2.22 o 
   8   0   8       21.13       21.29      2.26 o 
   9   0   8       20.12       20.00      2.37 o 
  10   0   8      119.19      121.72      4.15 o 
  11   0   8       16.08       15.01      3.79 o 
  12   0   8        7.95        9.25      2.61 o 
  13   0   8      114.54      118.93      7.26 o 
  14   0   8        1.06       -1.86      3.09 o 
  15   0   8       12.35        9.23      4.01 o 
 -16   1   8        7.08        4.18      2.67 o 
 -15   1   8        4.02        8.11      2.55 o 
 -14   1   8        1.82        4.27      2.09 o 
 -13   1   8      104.44      106.35      4.09 o 
 -12   1   8       42.72       40.68      3.64 o 
 -11   1   8      249.02      225.50      4.50 o 
 -10   1   8      120.71       87.19      2.82 o 
  -9   1   8       51.44       53.91      2.27 o 
  -8   1   8       95.32       85.89      2.34 o 
  -7   1   8      256.75      255.12      3.51 o 
  -6   1   8       43.79       47.93      1.65 o 
  -5   1   8       51.95       42.02      1.36 o 
  -4   1   8     1141.47     1308.88      7.36 o 
  -3   1   8     1165.91     1253.16      6.46 o 
  -2   1   8       91.90       78.15      1.87 o 
  -1   1   8     3090.60     3267.81     15.23 o 
   0   1   8      107.51      115.99      1.70 o 
   1   1   8      333.97      334.76      6.08 o 
   2   1   8       33.05       36.42      1.18 o 
   3   1   8     1012.29      944.34      5.54 o 
   4   1   8     1234.66     1362.21      7.18 o 
   5   1   8        2.53        4.06      0.94 o 
   6   1   8       32.95       39.41      1.46 o 
   7   1   8       40.44       45.40      1.68 o 
   8   1   8      108.81      109.80      2.54 o 
   9   1   8       73.68       73.27      2.35 o 
  10   1   8       57.47       49.92      2.16 o 
  11   1   8        8.88        6.87      1.73 o 
  12   1   8       19.54       19.83      2.26 o 
  13   1   8       47.27       47.80      3.14 o 
  14   1   8        4.91        4.45      2.48 o 
  15   1   8        4.21        6.07      2.68 o 
 -16   2   8        8.32        9.23      3.12 o 
 -15   2   8       13.22       20.13      3.03 o 
 -14   2   8       31.55       26.39      2.97 o 
 -13   2   8       28.07       31.32      2.75 o 
 -12   2   8       13.57       11.12      2.14 o 
 -11   2   8       34.91       22.86      2.02 o 
 -10   2   8       67.39       59.32      2.57 o 
  -9   2   8        8.61        3.83      1.49 o 
  -8   2   8      731.91      712.97     11.22 o 
  -7   2   8      210.60      204.82      3.99 o 
  -6   2   8      167.37      158.48      2.78 o 
  -5   2   8      410.22      431.10      5.42 o 
  -4   2   8      608.79      633.26      4.83 o 
  -3   2   8      157.26      168.81      2.33 o 
  -2   2   8      152.20      144.28      1.93 o 
  -1   2   8      502.69      515.56     10.32 o 
   0   2   8      166.94      182.98      2.03 o 
   1   2   8     1613.96     1695.27      7.85 o 
   2   2   8       76.95       78.29      1.55 o 
   3   2   8      222.00      242.30      4.61 o 
   4   2   8      108.03       97.73      1.79 o 
   5   2   8        5.67        4.67      0.92 o 
   6   2   8      170.11      162.98      2.61 o 
   7   2   8       44.99       40.87      1.63 o 
   8   2   8       66.64       73.41      2.00 o 
   9   2   8       19.08       18.10      1.59 o 
  10   2   8       99.20       85.14      2.84 o 
  11   2   8       64.46       73.47      2.73 o 
  12   2   8        9.84       12.74      2.18 o 
  13   2   8       53.35       59.56      3.29 o 
  14   2   8       16.93       18.18      2.79 o 
  15   2   8        1.56       -2.76      2.76 o 
 -16   3   8       12.29        8.46      3.18 o 
 -15   3   8        9.14        9.97      2.61 o 
 -14   3   8       20.89       13.39      2.55 o 
 -13   3   8        2.42        0.95      1.83 o 
 -12   3   8        1.86        5.05      1.83 o 
 -11   3   8      172.00      163.56      4.27 o 
 -10   3   8      150.08      123.31      3.52 o 
  -9   3   8       24.77       23.38      1.91 o 
  -8   3   8      620.76      581.10     14.77 o 
  -7   3   8      746.61      702.78     11.52 o 
  -6   3   8       44.13       38.34      1.78 o 
  -5   3   8      294.20      269.85      3.66 o 
  -4   3   8       55.54       41.99      1.46 o 
  -3   3   8       21.42       19.76      1.24 o 
  -2   3   8      111.07      100.05      2.30 o 
  -1   3   8     1033.43     1138.92      5.42 o 
   0   3   8       50.82       64.33      1.54 o 
   1   3   8      150.29      172.07      2.27 o 
   2   3   8      218.91      192.26      2.11 o 
   3   3   8       36.05       40.49      1.18 o 
   4   3   8       12.66        9.46      0.95 o 
   5   3   8       98.28      114.34      1.89 o 
   6   3   8       24.57       19.96      1.25 o 
   7   3   8       80.78       76.59      2.61 o 
   8   3   8      138.40      122.16      2.68 o 
   9   3   8       83.42       75.22      2.25 o 
  10   3   8       25.03       28.95      1.98 o 
  11   3   8       37.85       39.99      2.64 o 
  12   3   8       72.96       84.26      3.41 o 
  13   3   8        2.58        3.31      2.02 o 
  14   3   8        7.72        9.87      3.02 o 
  15   3   8        4.34        2.04      3.24 o 
 -16   4   8        0.20       -2.57      2.94 o 
 -15   4   8       21.18       26.01      4.23 o 
 -14   4   8       23.66       31.81      2.92 o 
 -13   4   8        6.40        2.42      1.76 o 
 -12   4   8       24.79       24.01      2.29 o 
 -11   4   8      169.14      150.02      3.89 o 
 -10   4   8       18.21       19.90      1.97 o 
  -9   4   8      126.71      106.46      3.15 o 
  -8   4   8     1195.42     1154.04     13.75 o 
  -7   4   8       31.96       25.99      1.75 o 
  -6   4   8      116.81      120.00      2.56 o 
  -5   4   8       86.52       77.39      2.32 o 
  -4   4   8      149.89      125.35      2.59 o 
  -3   4   8      105.26      102.82      2.34 o 
  -2   4   8       31.31       35.07      1.26 o 
  -1   4   8      126.24      147.89      2.56 o 
   0   4   8      119.71      125.89      1.61 o 
   1   4   8       13.35       13.08      0.83 o 
   2   4   8      429.69      384.47      2.86 o 
   3   4   8      225.53      246.41      2.56 o 
   4   4   8      461.16      450.47      3.63 o 
   5   4   8       39.64       44.18      1.39 o 
   6   4   8       29.96       31.39      1.53 o 
   7   4   8       10.98       13.67      1.28 o 
   8   4   8      687.10      638.82      7.04 o 
   9   4   8      122.10      127.44      3.01 o 
  10   4   8       34.29       40.08      2.33 o 
  11   4   8       54.57       55.49      2.85 o 
  12   4   8       27.55       24.08      2.97 o 
  13   4   8        0.67        4.10      2.41 o 
  14   4   8        3.58        4.49      3.92 o 
 -15   5   8       11.82        8.75      3.23 o 
 -14   5   8       44.89       48.32      4.40 o 
 -13   5   8        9.78        9.93      1.95 o 
 -12   5   8        3.20        2.59      1.59 o 
 -11   5   8      101.11      101.02      4.36 o 
 -10   5   8       63.07       64.87      2.53 o 
  -9   5   8       64.85       58.23      2.32 o 
  -8   5   8       33.76       35.78      3.11 o 
  -7   5   8      810.05      810.86      7.87 o 
  -6   5   8      196.41      179.86      3.84 o 
  -5   5   8       78.55       74.02      2.32 o 
  -4   5   8        0.21       -0.28      1.07 o 
  -3   5   8      256.14      243.42      3.65 o 
  -2   5   8       28.37       25.52      1.32 o 
  -1   5   8       89.03       89.10      1.95 o 
   0   5   8       55.90       55.08      1.31 o 
   1   5   8       11.31       23.00      1.03 o 
   2   5   8      329.00      275.48      3.68 o 
   3   5   8      171.51      180.76      2.53 o 
   4   5   8      222.95      215.58      2.75 o 
   5   5   8       66.64       67.25      1.80 o 
   6   5   8       71.56       72.48      1.83 o 
   7   5   8      464.26      437.48      4.14 o 
   8   5   8      176.36      155.30      3.09 o 
   9   5   8       44.63       45.04      1.99 o 
  10   5   8      101.07      108.59      2.89 o 
  11   5   8        4.15        3.04      2.08 o 
  12   5   8       23.23       25.19      2.96 o 
  13   5   8        0.20        0.99      2.78 o 
  14   5   8       18.78       21.19      4.12 o 
 -15   6   8       29.30       38.77      4.66 o 
 -14   6   8        4.00        0.59      2.44 o 
 -13   6   8       20.55       22.37      2.75 o 
 -12   6   8        2.71        4.59      2.03 o 
 -11   6   8       39.15       38.86      3.83 o 
 -10   6   8       34.32       36.25      2.57 o 
  -9   6   8       61.77       61.19      3.72 o 
  -8   6   8      148.44      143.43      3.58 o 
  -7   6   8      162.03      176.88      3.42 o 
  -6   6   8      172.17      172.51      3.39 o 
  -5   6   8      226.45      218.41      3.61 o 
  -4   6   8      223.59      212.16      3.52 o 
  -3   6   8       64.55       64.09      2.10 o 
  -2   6   8        9.16        9.79      1.08 o 
  -1   6   8       24.89       23.91      1.24 o 
   0   6   8       24.50       22.06      1.13 o 
   1   6   8      174.48      155.25      2.28 o 
   2   6   8      483.82      443.43      5.91 o 
   3   6   8      124.16      119.68      2.37 o 
   4   6   8      197.88      216.47      3.60 o 
   5   6   8      173.58      188.87      3.11 o 
   6   6   8      119.56      130.71      2.41 o 
   7   6   8      113.25      115.53      2.56 o 
   8   6   8      260.05      244.33      3.67 o 
   9   6   8      188.59      172.25      4.22 o 
  10   6   8        5.67        2.64      1.69 o 
  11   6   8        0.18        2.73      2.13 o 
  12   6   8       20.19       20.17      2.85 o 
  13   6   8       17.19       21.66      3.17 o 
  14   6   8       13.93       18.80      3.89 o 
 -14   7   8       48.78       46.32      3.87 o 
 -13   7   8       14.56       18.08      3.06 o 
 -12   7   8        5.28        8.93      2.22 o 
 -11   7   8       25.33       26.16      2.82 o 
 -10   7   8        6.27        6.00      1.79 o 
  -9   7   8       23.91       23.66      2.05 o 
  -8   7   8      288.70      283.48      4.36 o 
  -7   7   8      165.71      156.52      5.15 o 
  -6   7   8      446.99      430.33      5.80 o 
  -5   7   8       41.52       37.98      1.91 o 
  -4   7   8       43.70       39.68      2.39 o 
  -3   7   8       85.91       69.52      2.21 o 
  -2   7   8       99.53      108.63      2.46 o 
  -1   7   8       67.10       62.66      3.18 o 
   0   7   8       22.32       34.97      1.76 o 
   1   7   8      101.88       93.17      2.21 o 
   2   7   8      601.66      556.18      4.30 o 
   3   7   8       36.10       25.97      1.43 o 
   4   7   8       58.38       45.11      1.63 o 
   5   7   8        2.25        1.22      1.18 o 
   6   7   8       24.82       28.27      1.59 o 
   7   7   8       35.76       41.87      2.26 o 
   8   7   8       13.96       16.57      1.89 o 
   9   7   8        9.91       15.95      1.85 o 
  10   7   8       31.06       28.40      2.28 o 
  11   7   8        3.04        1.77      2.30 o 
  12   7   8       12.17       18.98      3.28 o 
  13   7   8        1.33        0.72      3.05 o 
 -14   8   8       15.61       12.99      6.13 o 
 -13   8   8       26.38       32.45      5.25 o 
 -12   8   8       14.42       13.93      2.49 o 
 -11   8   8       31.73       27.56      2.34 o 
 -10   8   8        2.97        2.72      1.58 o 
  -9   8   8       61.07       61.45      2.58 o 
  -8   8   8       16.23       16.16      1.61 o 
  -7   8   8       27.22       27.67      1.82 o 
  -6   8   8       78.19       70.27      2.91 o 
  -5   8   8      140.71      134.89      3.01 o 
  -4   8   8      311.84      295.17      6.79 o 
  -3   8   8       11.83       10.95      1.52 o 
  -2   8   8        1.70        3.06      1.37 o 
  -1   8   8       20.88       13.07      1.53 o 
   0   8   8       44.20       47.29      2.09 o 
   1   8   8      547.18      485.06      5.32 o 
   2   8   8      664.57      631.95      6.95 o 
   3   8   8       36.18       38.90      1.84 o 
   4   8   8      110.54      115.14      2.58 o 
   5   8   8       81.68       87.76      2.24 o 
   6   8   8        9.21        7.65      1.67 o 
   7   8   8       29.70       38.83      2.45 o 
   8   8   8       29.46       28.12      2.51 o 
   9   8   8       18.85       19.46      2.20 o 
  10   8   8        0.27       -1.50      1.69 o 
  11   8   8        3.12       -0.47      2.25 o 
  12   8   8       29.77       34.31      3.52 o 
  13   8   8        1.00       -1.67      3.27 o 
 -13   9   8       13.15        5.69      6.88 o 
 -12   9   8       15.53       20.06      4.08 o 
 -11   9   8       14.52       11.14      3.57 o 
 -10   9   8        4.86        1.42      3.77 o 
  -9   9   8        0.68       -1.78      2.36 o 
  -8   9   8        8.04        9.98      1.88 o 
  -7   9   8      315.24      296.21      4.75 o 
  -6   9   8       61.75       64.31      4.17 o 
  -5   9   8      352.45      329.76      5.17 o 
  -4   9   8        3.09        7.38      1.62 o 
  -3   9   8       19.11       21.39      1.71 o 
  -2   9   8       32.16       31.28      1.94 o 
  -1   9   8       74.86       70.81      2.44 o 
   0   9   8      356.61      333.90      5.93 o 
   1   9   8       82.01       74.49      2.44 o 
   2   9   8       33.43       40.31      2.36 o 
   3   9   8      257.92      226.31      4.40 o 
   4   9   8       52.95       39.79      1.69 o 
   5   9   8       24.86       25.38      2.14 o 
   6   9   8       15.80       12.04      1.91 o 
   7   9   8       17.55       18.96      2.12 o 
   8   9   8        8.43        9.44      1.98 o 
   9   9   8       19.29       22.08      2.49 o 
  10   9   8       31.17       35.50      2.94 o 
  11   9   8        1.48       -0.25      2.37 o 
  12   9   8        8.94       10.96      3.31 o 
 -12  10   8        3.99        3.00      4.01 o 
 -11  10   8        7.15        1.01      3.20 o 
 -10  10   8        1.15        1.00      2.70 o 
  -9  10   8       13.08       10.60      2.87 o 
  -8  10   8       24.34       26.20      2.87 o 
  -7  10   8       10.03        9.59      1.82 o 
  -6  10   8       45.93       56.08      2.46 o 
  -5  10   8       30.50       27.05      2.13 o 
  -4  10   8      174.97      160.54      4.04 o 
  -3  10   8       28.33       27.73      1.90 o 
  -2  10   8       13.29       10.61      1.62 o 
  -1  10   8      255.20      243.04      4.82 o 
   0  10   8       46.99       51.95      2.44 o 
   1  10   8      251.67      250.98      5.19 o 
   2  10   8       59.19       55.38      2.53 o 
   3  10   8       41.85       39.44      1.82 o 
   4  10   8       13.43       15.56      2.30 o 
   5  10   8      119.73      127.04      3.63 o 
   6  10   8       44.96       48.94      3.00 o 
   7  10   8       17.88       21.26      2.64 o 
   8  10   8       36.97       38.96      2.77 o 
   9  10   8       29.52       33.31      3.15 o 
  10  10   8       37.30       39.94      3.75 o 
  11  10   8        0.71       -0.86      2.80 o 
 -11  11   8        3.81        4.71      3.43 o 
 -10  11   8        4.51        6.92      3.69 o 
  -9  11   8       33.68       32.10      3.48 o 
  -8  11   8        8.62        7.17      2.32 o 
  -7  11   8       39.14       38.27      2.93 o 
  -6  11   8       38.94       46.90      3.17 o 
  -5  11   8      187.25      199.97      5.24 o 
  -4  11   8      147.19      127.64      3.77 o 
  -3  11   8       75.53       80.00      3.16 o 
  -2  11   8       81.37       68.82      3.02 o 
  -1  11   8       73.28       73.09      2.62 o 
   0  11   8       66.12       73.48      2.50 o 
   1  11   8       19.73       16.92      2.46 o 
   2  11   8        9.66        9.03      1.77 o 
   3  11   8       72.40       51.55      3.95 o 
   4  11   8       18.82       16.32      2.72 o 
   5  11   8        3.89        3.32      2.14 o 
   6  11   8        1.96        0.45      1.64 o 
   7  11   8       27.76       28.73      3.01 o 
   8  11   8       35.38       38.75      3.05 o 
   9  11   8       32.89       33.57      3.37 o 
  10  11   8       14.66       25.54      3.75 o 
 -10  12   8       14.61       17.09      3.86 o 
  -9  12   8       23.89       30.88      4.20 o 
  -8  12   8       10.90       11.80      3.47 o 
  -7  12   8        1.83       -0.84      2.28 o 
  -6  12   8        9.40       10.53      2.60 o 
  -5  12   8        4.14        5.49      1.76 o 
  -4  12   8        3.75        2.80      1.76 o 
  -3  12   8       32.53       32.65      2.36 o 
  -2  12   8       18.52       13.28      1.77 o 
  -1  12   8      107.14       98.93      3.16 o 
   0  12   8       20.65       16.52      1.94 o 
   1  12   8        8.08        6.49      2.34 o 
   2  12   8       15.20       12.63      2.77 o 
   3  12   8       54.64       51.82      3.87 o 
   4  12   8       29.74       29.28      4.02 o 
   5  12   8       35.26       33.62      2.66 o 
   6  12   8        8.58       17.99      2.51 o 
   7  12   8        3.35        2.58      2.09 o 
   8  12   8       15.24       17.49      3.40 o 
   9  12   8       23.70       29.58      3.73 o 
  -9  13   8       24.57       29.68      5.69 o 
  -8  13   8        7.51        5.15      2.96 o 
  -7  13   8        5.47        2.46      2.69 o 
  -6  13   8       33.40       29.46      3.46 o 
  -5  13   8       12.15       14.96      2.54 o 
  -4  13   8       20.71       15.76      2.34 o 
  -3  13   8       14.85       15.21      2.20 o 
  -2  13   8        7.87        4.87      1.46 o 
  -1  13   8        2.68       -0.55      1.60 o 
   0  13   8        4.15        1.93      2.13 o 
   1  13   8       24.48       25.38      3.28 o 
   2  13   8        9.22        5.88      2.69 o 
   3  13   8        0.41        0.42      2.51 o 
   4  13   8       42.58       37.66      3.82 o 
   5  13   8       22.52       30.92      3.68 o 
   6  13   8        3.67        3.02      2.80 o 
   7  13   8        3.66        5.27      3.42 o 
  -7  14   8        5.00        2.93      3.04 o 
  -6  14   8        2.15        0.56      2.68 o 
  -5  14   8        4.00       -0.67      2.22 o 
  -4  14   8        2.29        1.59      2.41 o 
  -3  14   8        0.06        1.81      2.56 o 
  -2  14   8       35.72       47.08      3.11 o 
  -1  14   8       11.54       13.12      2.83 o 
   0  14   8       25.27       31.30      4.08 o 
   1  14   8        9.89        9.38      3.81 o 
   2  14   8        7.50        8.10      3.99 o 
   3  14   8       57.53       55.57      6.08 o 
   4  14   8       23.11       20.63      3.57 o 
   5  14   8        1.16        1.25      3.33 o 
   6  14   8       23.61       27.12      5.45 o 
  -4  15   8       24.07       27.14      4.64 o 
  -3  15   8        0.10        0.62      3.22 o 
  -2  15   8        2.11        0.85      3.38 o 
  -1  15   8        8.61        1.64      3.32 o 
   0  15   8       14.71       16.34      3.71 o 
   1  15   8        5.91        6.85      3.76 o 
   2  15   8       38.08       47.32      6.54 o 
 -16   0   9       38.82       57.06      6.23 o 
 -15   0   9        3.60        7.21      3.71 o 
 -14   0   9        4.42        0.42      3.08 o 
 -13   0   9        0.02       -1.74      2.78 o 
 -12   0   9        0.70        1.03      2.33 o 
 -11   0   9       59.60       65.21      4.06 o 
 -10   0   9       88.86       70.78      3.59 o 
  -9   0   9        2.50        0.18      1.85 o 
  -8   0   9      195.71      177.97      6.09 o 
  -7   0   9     1448.97     1427.71     13.32 o 
  -6   0   9      849.40      818.60      9.03 o 
  -5   0   9       34.19       46.72      2.29 o 
  -4   0   9      533.55      563.88      5.78 o 
  -3   0   9      129.31      136.14      2.65 o 
  -2   0   9        0.28       -0.86      0.92 o 
  -1   0   9      294.55      284.56      3.90 o 
   0   0   9     4505.07     4609.53     25.16 o 
   1   0   9       41.82       33.98      1.69 o 
   2   0   9      627.07      673.31      6.18 o 
   3   0   9        1.65        0.20      1.12 o 
   4   0   9       94.60       92.10      3.24 o 
   5   0   9       50.84       57.96      2.43 o 
   6   0   9       73.58       60.31      2.55 o 
   7   0   9        5.54        7.50      1.64 o 
   8   0   9       82.30       79.15      3.44 o 
   9   0   9       86.34       79.03      4.23 o 
  10   0   9       29.81       34.75      2.90 o 
  11   0   9       91.59       78.68      3.79 o 
  12   0   9       10.69        6.41      3.06 o 
  13   0   9       38.46       47.25      4.59 o 
  14   0   9        4.29        7.28      3.76 o 
 -16   1   9       10.67       13.62      4.21 o 
 -15   1   9        1.29        2.23      2.46 o 
 -14   1   9        1.07       -0.83      2.31 o 
 -13   1   9       40.94       51.33      3.32 o 
 -12   1   9       24.53       22.37      2.24 o 
 -11   1   9      110.32      114.08      3.42 o 
 -10   1   9      187.72      164.03      3.73 o 
  -9   1   9       63.26       60.76      2.47 o 
  -8   1   9       94.88      102.12      2.85 o 
  -7   1   9      422.30      386.90      7.86 o 
  -6   1   9      460.71      422.93      4.50 o 
  -5   1   9      427.87      410.30      4.56 o 
  -4   1   9      180.46      214.10      2.56 o 
  -3   1   9      151.05      121.69      1.96 o 
  -2   1   9      769.89      781.97      5.04 o 
  -1   1   9      284.40      275.69      2.65 o 
   0   1   9      574.35      597.76      9.01 o 
   1   1   9     1508.87     1634.68      7.86 o 
   2   1   9      126.66      131.14      2.01 o 
   3   1   9      226.73      272.29      2.92 o 
   4   1   9      200.36      225.25      2.79 o 
   5   1   9       13.25       12.21      1.12 o 
   6   1   9      102.02      108.91      2.23 o 
   7   1   9       13.27       16.72      1.44 o 
   8   1   9      162.67      151.47      3.13 o 
   9   1   9       33.78       35.85      2.26 o 
  10   1   9       63.27       65.78      2.43 o 
  11   1   9       69.25       63.78      2.66 o 
  12   1   9       44.44       56.51      2.87 o 
  13   1   9       32.44       30.94      2.85 o 
  14   1   9        1.75       -0.47      2.38 o 
 -16   2   9       22.43       25.98      4.87 o 
 -15   2   9       76.84       88.56      4.48 o 
 -14   2   9       37.17       43.98      5.40 o 
 -13   2   9        2.15        2.68      2.24 o 
 -12   2   9       17.82       14.10      2.18 o 
 -11   2   9       90.74       93.56      3.10 o 
 -10   2   9       48.52       40.74      2.33 o 
  -9   2   9      142.17      133.72      3.94 o 
  -8   2   9      331.68      333.36      8.65 o 
  -7   2   9     1117.65     1119.47     14.86 o 
  -6   2   9      131.06      131.21      3.08 o 
  -5   2   9      508.61      493.66      4.98 o 
  -4   2   9      251.82      249.00      3.11 o 
  -3   2   9      367.72      386.54      4.33 o 
  -2   2   9       48.93       44.98      1.40 o 
  -1   2   9      291.34      262.64      2.67 o 
   0   2   9      889.11      929.90      5.76 o 
   1   2   9      118.64      131.60      2.53 o 
   2   2   9      205.18      225.26      2.68 o 
   3   2   9      306.60      322.04      3.35 o 
   4   2   9       90.65      103.58      2.41 o 
   5   2   9        7.33        4.78      0.99 o 
   6   2   9       35.70       37.22      1.61 o 
   7   2   9       22.41       23.10      1.55 o 
   8   2   9       59.32       53.62      2.00 o 
   9   2   9       27.88       27.50      1.83 o 
  10   2   9       42.98       42.69      2.20 o 
  11   2   9       32.78       39.74      2.38 o 
  12   2   9        3.18        1.73      1.99 o 
  13   2   9       56.97       63.27      3.52 o 
  14   2   9       10.89       13.18      2.86 o 
 -16   3   9       54.42       73.32     10.02 o 
 -15   3   9       10.31        9.48      3.10 o 
 -14   3   9       41.40       51.62      3.82 o 
 -13   3   9       20.10       17.58      2.56 o 
 -12   3   9       26.05       27.11      2.48 o 
 -11   3   9        2.58       -0.43      1.56 o 
 -10   3   9      228.29      199.69      4.42 o 
  -9   3   9      241.12      230.57      6.81 o 
  -8   3   9      125.74      141.95      4.15 o 
  -7   3   9       33.49       31.58      2.49 o 
  -6   3   9       99.39      106.12      2.73 o 
  -5   3   9      143.00      128.53      2.66 o 
  -4   3   9       99.13      100.19      2.35 o 
  -3   3   9      430.32      424.81      4.34 o 
  -2   3   9       61.29       78.99      1.81 o 
  -1   3   9       29.64       46.53      1.15 o 
   0   3   9       67.05       66.65      2.00 o 
   1   3   9       18.97       23.64      1.07 o 
   2   3   9      181.52      172.34      2.86 o 
   3   3   9       85.90      102.41      1.90 o 
   4   3   9        2.56        1.59      0.88 o 
   5   3   9      160.06      158.49      2.41 o 
   6   3   9        2.56        0.73      1.03 o 
   7   3   9       61.48       60.79      1.89 o 
   8   3   9       19.13       19.59      1.54 o 
   9   3   9       54.62       54.84      2.29 o 
  10   3   9       21.18       22.08      1.91 o 
  11   3   9       24.97       24.57      2.38 o 
  12   3   9        7.38        5.31      2.21 o 
  13   3   9        9.81       11.25      2.45 o 
  14   3   9        0.31        3.12      2.59 o 
 -15   4   9       53.16       67.08      5.12 o 
 -14   4   9       22.99       24.58      2.89 o 
 -13   4   9       13.07       14.58      2.26 o 
 -12   4   9       27.46       29.69      2.39 o 
 -11   4   9       46.08       40.87      2.77 o 
 -10   4   9      142.71      122.22      3.55 o 
  -9   4   9      144.82      141.85      4.69 o 
  -8   4   9      967.69      993.04      9.12 o 
  -7   4   9      452.70      430.59      7.06 o 
  -6   4   9       15.60       13.12      1.83 o 
  -5   4   9        1.38        3.07      1.22 o 
  -4   4   9       64.76       57.06      2.03 o 
  -3   4   9      116.43      111.55      2.59 o 
  -2   4   9       28.90       27.17      1.38 o 
  -1   4   9       11.22        8.90      0.98 o 
   0   4   9       44.33       57.28      1.35 o 
   1   4   9      287.82      266.13      2.79 o 
   2   4   9      266.21      270.12      2.95 o 
   3   4   9        9.92       11.18      1.08 o 
   4   4   9      557.16      551.87      4.68 o 
   5   4   9      160.93      160.68      3.58 o 
   6   4   9      141.85      137.83      2.63 o 
   7   4   9       59.26       63.68      1.96 o 
   8   4   9       85.21       84.11      2.25 o 
   9   4   9       81.98       81.25      2.73 o 
  10   4   9       66.61       59.67      3.25 o 
  11   4   9       69.86       75.89      3.24 o 
  12   4   9        1.34       -0.15      1.94 o 
  13   4   9       21.02       23.91      3.83 o 
  14   4   9        2.70        4.72      3.08 o 
 -15   5   9        9.04        9.35      3.39 o 
 -14   5   9      100.62      117.76      4.92 o 
 -13   5   9        4.37        4.91      1.93 o 
 -12   5   9       34.46       39.31      2.44 o 
 -11   5   9       63.42       63.67      2.71 o 
 -10   5   9       76.46       70.90      3.96 o 
  -9   5   9       32.48       32.26      2.61 o 
  -8   5   9      156.79      155.27      4.00 o 
  -7   5   9       13.88       16.94      1.91 o 
  -6   5   9      382.27      359.14      4.96 o 
  -5   5   9       33.88       37.21      1.95 o 
  -4   5   9      226.21      231.47      3.77 o 
  -3   5   9       81.45       76.49      3.74 o 
  -2   5   9       59.01       44.72      2.48 o 
  -1   5   9       70.35       79.18      1.65 o 
   0   5   9      204.63      184.17      2.47 o 
   1   5   9       17.25       15.59      1.00 o 
   2   5   9      187.46      167.71      2.93 o 
   3   5   9      794.67      693.31      5.58 o 
   4   5   9      355.31      362.18      4.00 o 
   5   5   9      102.36       94.38      2.35 o 
   6   5   9      137.45      141.08      2.88 o 
   7   5   9      215.39      209.62      3.60 o 
   8   5   9        8.10       11.92      1.37 o 
   9   5   9        2.74        2.49      1.43 o 
  10   5   9       14.38       11.10      1.93 o 
  11   5   9       67.08       62.99      3.70 o 
  12   5   9       10.19       16.19      3.01 o 
  13   5   9       14.10       15.49      3.43 o 
  14   5   9        1.25        0.35      3.38 o 
 -15   6   9       17.10        8.22      9.79 o 
 -14   6   9       23.55       28.35      3.27 o 
 -13   6   9       70.51       76.32      4.63 o 
 -12   6   9       50.64       61.94      4.01 o 
 -11   6   9       37.74       38.85      2.92 o 
 -10   6   9      169.76      181.97      4.61 o 
  -9   6   9       60.28       56.18      3.32 o 
  -8   6   9        3.75        5.80      1.75 o 
  -7   6   9      112.93      107.90      3.32 o 
  -6   6   9      114.31      110.96      3.00 o 
  -5   6   9      615.11      564.00      6.99 o 
  -4   6   9      147.07      138.96      3.08 o 
  -3   6   9      206.31      192.19      3.65 o 
  -2   6   9       30.58       31.35      1.55 o 
  -1   6   9       63.07       53.33      2.08 o 
   0   6   9       32.71       33.24      1.23 o 
   1   6   9       13.73       16.91      1.08 o 
   2   6   9      724.20      659.73      7.94 o 
   3   6   9      314.54      316.70      4.05 o 
   4   6   9      238.92      220.48      3.17 o 
   5   6   9      265.99      264.54      3.43 o 
   6   6   9      129.41      108.81      2.33 o 
   7   6   9       41.62       45.90      1.80 o 
   8   6   9        5.80        7.09      1.38 o 
   9   6   9      106.90      107.38      2.82 o 
  10   6   9        2.94        1.90      1.82 o 
  11   6   9       76.21       71.39      3.85 o 
  12   6   9        2.69       -0.62      2.79 o 
  13   6   9       16.13       17.32      3.98 o 
 -14   7   9       29.49       32.80      3.38 o 
 -13   7   9       21.30       20.37      3.01 o 
 -12   7   9        6.92        8.62      2.44 o 
 -11   7   9       66.76       72.99      3.70 o 
 -10   7   9       24.83       28.20      2.48 o 
  -9   7   9       82.19       84.97      3.22 o 
  -8   7   9      170.33      168.16      3.94 o 
  -7   7   9       53.52       50.13      3.05 o 
  -6   7   9      252.59      254.92      5.36 o 
  -5   7   9      146.40      123.97      3.25 o 
  -4   7   9      163.81      170.30      4.60 o 
  -3   7   9       91.62       78.11      3.10 o 
  -2   7   9       17.68       20.18      1.53 o 
  -1   7   9      220.94      204.48      3.46 o 
   0   7   9       29.63       30.37      1.71 o 
   1   7   9      128.84      108.82      2.40 o 
   2   7   9      460.27      442.80      5.91 o 
   3   7   9      173.18      168.22      2.83 o 
   4   7   9       26.77       27.60      1.62 o 
   5   7   9       18.35       14.65      1.62 o 
   6   7   9       42.08       37.54      1.87 o 
   7   7   9       40.43       31.91      1.74 o 
   8   7   9        5.12        5.73      1.66 o 
   9   7   9       17.00       20.40      2.31 o 
  10   7   9        4.26        3.01      1.79 o 
  11   7   9       13.29        8.80      2.58 o 
  12   7   9       13.22        9.28      2.86 o 
  13   7   9       24.06       21.02      5.45 o 
 -13   8   9       23.42       24.28      5.31 o 
 -12   8   9        0.91        0.22      2.23 o 
 -11   8   9        6.31        2.75      2.18 o 
 -10   8   9        9.34        7.83      3.00 o 
  -9   8   9       23.48       21.83      2.28 o 
  -8   8   9        7.86        4.34      1.70 o 
  -7   8   9       40.86       40.11      2.28 o 
  -6   8   9       36.86       33.67      2.23 o 
  -5   8   9       83.23       78.10      4.37 o 
  -4   8   9      101.26       83.23      3.09 o 
  -3   8   9       16.02       12.97      1.67 o 
  -2   8   9       13.34        9.18      2.42 o 
  -1   8   9       45.89       53.26      2.33 o 
   0   8   9        5.25        8.26      1.60 o 
   1   8   9       41.89       33.81      2.13 o 
   2   8   9      661.58      626.92      8.33 o 
   3   8   9      105.62       96.78      2.04 o 
   4   8   9       32.87       30.76      1.42 o 
   5   8   9       12.59       13.76      1.53 o 
   6   8   9        9.17        7.99      1.35 o 
   7   8   9       10.73       14.82      2.09 o 
   8   8   9       29.15       27.18      2.32 o 
   9   8   9       15.49       13.28      2.39 o 
  10   8   9       12.09       12.85      2.20 o 
  11   8   9        2.18       -2.20      2.38 o 
  12   8   9       11.62        9.99      2.93 o 
 -13   9   9        9.78        8.37      5.10 o 
 -12   9   9        5.61        6.21      5.74 o 
 -11   9   9       50.81       61.37      6.57 o 
 -10   9   9        5.11        2.42      4.06 o 
  -9   9   9        0.97       -0.31      2.90 o 
  -8   9   9       19.51       22.37      1.99 o 
  -7   9   9      118.85      104.19      3.30 o 
  -6   9   9       22.72       18.77      1.96 o 
  -5   9   9      350.05      330.18      7.49 o 
  -4   9   9        8.69        4.74      1.60 o 
  -3   9   9       20.32       21.07      1.87 o 
  -2   9   9        3.46        3.28      1.51 o 
  -1   9   9      174.99      153.66      3.58 o 
   0   9   9       50.65       46.41      2.33 o 
   1   9   9       54.05       56.67      2.49 o 
   2   9   9       73.74       76.10      2.58 o 
   3   9   9       14.45       17.99      1.30 o 
   4   9   9       73.24       79.41      2.45 o 
   5   9   9       15.01       11.04      1.41 o 
   6   9   9        6.44        5.31      1.82 o 
   7   9   9        3.79        2.03      1.75 o 
   8   9   9       19.87       22.06      2.52 o 
   9   9   9        9.07       10.65      2.19 o 
  10   9   9        0.43        1.57      2.14 o 
  11   9   9       20.59       16.05      3.11 o 
 -12  10   9       14.05       18.15      5.71 o 
 -11  10   9        5.84        4.97      4.45 o 
 -10  10   9        8.57        7.67      4.18 o 
  -9  10   9        1.59        2.83      3.04 o 
  -8  10   9      108.51      101.42      4.56 o 
  -7  10   9       20.17       23.30      2.06 o 
  -6  10   9        4.88        5.17      2.12 o 
  -5  10   9       58.93       46.87      2.75 o 
  -4  10   9      170.84      149.90      5.62 o 
  -3  10   9        8.62       10.87      2.06 o 
  -2  10   9      106.00      101.03      4.72 o 
  -1  10   9        0.88       -0.49      1.47 o 
   0  10   9       23.12       19.11      1.86 o 
   1  10   9       17.55       15.50      1.85 o 
   2  10   9       79.39       78.99      2.60 o 
   3  10   9       76.65       83.57      2.53 o 
   4  10   9       14.83       14.02      2.26 o 
   5  10   9        9.54       14.09      1.95 o 
   6  10   9        1.65       -0.28      1.75 o 
   7  10   9       30.53       35.58      2.79 o 
   8  10   9        1.01        0.12      2.00 o 
   9  10   9        2.33        3.25      2.40 o 
  10  10   9        6.49       12.22      2.69 o 
  11  10   9        2.31        1.40      9.44 o 
 -11  11   9        1.05        2.73      4.84 o 
 -10  11   9        1.66       -1.15      3.37 o 
  -9  11   9        4.32        4.81      2.87 o 
  -8  11   9       35.97       33.09      3.06 o 
  -7  11   9        1.59        3.08      2.24 o 
  -6  11   9        1.14       -0.38      1.42 o 
  -5  11   9       68.51       65.79      4.66 o 
  -4  11   9      131.73      142.16      4.07 o 
  -3  11   9        3.27        3.07      2.03 o 
  -2  11   9       14.23       13.22      1.83 o 
  -1  11   9      185.16      184.10      3.97 o 
   0  11   9       11.13       11.03      1.74 o 
   1  11   9       42.77       35.38      2.61 o 
   2  11   9       36.58       42.20      2.67 o 
   3  11   9        2.44        7.74      2.49 o 
   4  11   9       29.76       34.18      2.58 o 
   5  11   9       12.31       12.50      3.13 o 
   6  11   9        4.92        4.69      1.83 o 
   7  11   9       10.15        9.76      2.13 o 
   8  11   9        6.26        6.19      2.45 o 
   9  11   9       22.50       17.35      3.17 o 
 -10  12   9       30.48       35.63      5.77 o 
  -9  12   9        8.18       11.88      3.66 o 
  -8  12   9       24.46       23.40      3.60 o 
  -7  12   9        1.68        2.72      2.70 o 
  -6  12   9       15.12       11.92      1.77 o 
  -5  12   9       13.08       14.61      2.19 o 
  -4  12   9       27.43       25.85      2.40 o 
  -3  12   9       28.94       24.63      2.40 o 
  -2  12   9       36.15       37.62      2.28 o 
  -1  12   9       15.55       18.08      2.00 o 
   0  12   9       19.20       17.29      2.53 o 
   1  12   9        6.87        8.72      1.88 o 
   2  12   9        7.72        9.22      3.16 o 
   3  12   9        3.40        0.69      2.43 o 
   4  12   9        7.65        3.37      2.49 o 
   5  12   9       61.26       71.03      4.20 o 
   6  12   9       11.02       11.83      2.46 o 
   7  12   9        0.93        0.30      1.90 o 
   8  12   9        2.33        2.48      2.55 o 
  -8  13   9       17.45       16.30      3.85 o 
  -7  13   9        1.40       -2.58      2.58 o 
  -6  13   9        0.48        0.87      2.78 o 
  -5  13   9        6.41        3.34      2.01 o 
  -4  13   9       15.92       17.67      2.40 o 
  -3  13   9       13.56       20.17      2.21 o 
  -2  13   9        1.06       -0.56      1.49 o 
  -1  13   9       15.33       17.14      3.06 o 
   0  13   9        9.87        3.77      2.44 o 
   1  13   9        3.47        5.46      2.77 o 
   2  13   9       31.56       28.65      3.84 o 
   3  13   9        2.69       -0.36      2.38 o 
   4  13   9       27.40       28.57      3.42 o 
   5  13   9       81.77       93.59      4.77 o 
   6  13   9       18.24       18.75      3.81 o 
   7  13   9        4.64        6.78      5.07 o 
  -6  14   9        2.16       -2.67      2.67 o 
  -5  14   9        4.27        6.46      2.48 o 
  -4  14   9       23.37       31.49      3.04 o 
  -3  14   9        0.87        1.02      2.19 o 
  -2  14   9        5.95       10.06      3.26 o 
  -1  14   9        9.49        9.16      2.70 o 
   0  14   9       17.78       21.13      3.87 o 
   1  14   9        3.51       -0.33      3.51 o 
   2  14   9        1.95       -3.51      3.51 o 
   3  14   9       27.81       27.59      4.06 o 
   4  14   9        1.24        9.31      3.97 o 
 -15   0  10        6.52        6.67      4.60 o 
 -14   0  10        5.30        3.56      3.54 o 
 -13   0  10        0.26        3.37      3.43 o 
 -12   0  10        5.90        8.02      2.65 o 
 -11   0  10       27.92       36.38      3.51 o 
 -10   0  10        2.63        3.68      2.29 o 
  -9   0  10        0.22        2.53      2.15 o 
  -8   0  10        0.10       -1.75      1.75 o 
  -7   0  10      525.46      547.83      8.09 o 
  -6   0  10      122.03      112.75      4.79 o 
  -5   0  10       46.97       49.83      2.77 o 
  -4   0  10        8.15        6.13      1.49 o 
  -3   0  10       26.43       45.83      2.19 o 
  -2   0  10      264.38      271.30      4.53 o 
  -1   0  10      209.35      186.95      3.73 o 
   0   0  10      145.84      153.29      3.10 o 
   1   0  10       94.72       76.04      2.48 o 
   2   0  10       12.85       13.96      1.64 o 
   3   0  10       97.27      101.80      2.93 o 
   4   0  10       77.22       91.57      2.87 o 
   5   0  10       14.09       15.85      1.85 o 
   6   0  10      294.96      274.99      4.92 o 
   7   0  10      328.28      304.90      7.55 o 
   8   0  10      134.15      127.48      4.27 o 
   9   0  10       57.58       66.12      3.57 o 
  10   0  10       46.89       48.43      3.30 o 
  11   0  10        0.25        0.71      2.18 o 
  12   0  10       69.13       85.02      4.66 o 
  13   0  10       48.14       62.80      5.20 o 
  14   0  10       45.54       46.42      5.45 o 
 -15   1  10        4.49        2.18      2.54 o 
 -14   1  10       25.40       20.30      3.34 o 
 -13   1  10        1.90        1.74      2.12 o 
 -12   1  10        1.10       -1.47      1.68 o 
 -11   1  10       30.63       34.12      2.42 o 
 -10   1  10        1.44       -0.58      1.51 o 
  -9   1  10        9.00       15.58      1.84 o 
  -8   1  10      155.08      163.20      3.77 o 
  -7   1  10      471.65      494.28     11.62 o 
  -6   1  10       72.57       69.69      3.26 o 
  -5   1  10      133.74      144.68      3.50 o 
  -4   1  10       49.49       44.83      1.68 o 
  -3   1  10      965.42      957.30      6.77 o 
  -2   1  10      314.77      355.09      3.35 o 
  -1   1  10       67.82       64.86      1.76 o 
   0   1  10        2.00        2.19      0.90 o 
   1   1  10      284.80      296.01      3.18 o 
   2   1  10      100.66       90.82      2.01 o 
   3   1  10       24.10       28.82      1.41 o 
   4   1  10       40.32       35.41      1.54 o 
   5   1  10       20.35       18.00      1.36 o 
   6   1  10       13.32       11.55      1.30 o 
   7   1  10       59.52       47.22      2.06 o 
   8   1  10       46.05       37.94      2.02 o 
   9   1  10       38.79       42.13      2.64 o 
  10   1  10       39.04       34.75      2.14 o 
  11   1  10       73.19       71.93      2.80 o 
  12   1  10        0.63        3.24      1.96 o 
  13   1  10        3.19        0.25      2.17 o 
  14   1  10       34.41       36.41      3.64 o 
 -15   2  10        8.13        8.98      3.19 o 
 -14   2  10        5.42        7.80      2.86 o 
 -13   2  10        0.89        0.45      2.23 o 
 -12   2  10       34.22       39.58      2.80 o 
 -11   2  10        3.75        1.62      1.72 o 
 -10   2  10        4.49       10.32      1.84 o 
  -9   2  10      103.23       80.04      2.91 o 
  -8   2  10      111.80      113.24      3.24 o 
  -7   2  10      871.72      835.11     15.40 o 
  -6   2  10       57.64       51.31      2.35 o 
  -5   2  10      151.87      158.38      2.94 o 
  -4   2  10      144.64      138.42      2.51 o 
  -3   2  10       13.73       12.83      1.09 o 
  -2   2  10      270.07      280.24      3.59 o 
  -1   2  10       46.54       55.19      1.54 o 
   0   2  10      495.92      525.04      6.80 o 
   1   2  10      282.01      287.66      4.17 o 
   2   2  10      254.88      259.35      3.59 o 
   3   2  10       13.93        9.26      1.16 o 
   4   2  10       22.90       14.43      1.29 o 
   5   2  10       79.36       61.03      2.16 o 
   6   2  10      273.49      246.57      3.42 o 
   7   2  10      137.13      127.82      2.74 o 
   8   2  10       36.85       40.28      1.97 o 
   9   2  10      212.39      219.15      4.40 o 
  10   2  10       27.29       28.49      2.10 o 
  11   2  10       41.96       41.60      2.36 o 
  12   2  10        2.78        4.90      2.02 o 
  13   2  10       14.71       17.22      2.72 o 
  14   2  10       10.22       14.96      2.80 o 
 -15   3  10       15.86       16.67      3.37 o 
 -14   3  10      161.59      169.09      8.77 o 
 -13   3  10       51.57       49.67      3.37 o 
 -12   3  10        5.12        6.69      2.05 o 
 -11   3  10      102.79      102.02      3.62 o 
 -10   3  10      222.61      196.90      4.48 o 
  -9   3  10       18.30       25.23      2.50 o 
  -8   3  10      118.83      128.93      3.60 o 
  -7   3  10      592.37      579.81      7.77 o 
  -6   3  10       68.76       69.96      3.08 o 
  -5   3  10      378.78      383.28      5.98 o 
  -4   3  10       36.28       44.63      1.85 o 
  -3   3  10       91.83       87.17      2.36 o 
  -2   3  10       41.11       34.29      1.18 o 
  -1   3  10       53.09       50.83      1.42 o 
   0   3  10       65.33       53.68      1.51 o 
   1   3  10       40.68       35.89      1.48 o 
   2   3  10      328.05      302.28      3.23 o 
   3   3  10      405.66      352.99      4.56 o 
   4   3  10       43.11       56.69      1.77 o 
   5   3  10       72.80       62.44      2.28 o 
   6   3  10      184.87      180.41      3.00 o 
   7   3  10       22.33       19.45      1.55 o 
   8   3  10       87.20       76.84      3.28 o 
   9   3  10      229.99      229.85      4.31 o 
  10   3  10       37.47       47.13      2.39 o 
  11   3  10        2.97        0.75      1.72 o 
  12   3  10       24.97       21.83      2.70 o 
  13   3  10        2.84       -0.25      2.28 o 
  14   3  10        0.06        1.53      2.78 o 
 -15   4  10       15.90       22.14      3.81 o 
 -14   4  10        4.24        6.35      3.33 o 
 -13   4  10        7.05        8.76      2.34 o 
 -12   4  10       27.31       30.79      2.63 o 
 -11   4  10        7.00        6.36      1.89 o 
 -10   4  10       91.77      100.62      3.40 o 
  -9   4  10       25.91       24.50      2.18 o 
  -8   4  10       56.03       59.44      2.66 o 
  -7   4  10      125.90      121.23      3.43 o 
  -6   4  10      273.21      262.10      4.54 o 
  -5   4  10       65.39       65.97      2.45 o 
  -4   4  10       10.67        6.98      1.44 o 
  -3   4  10       26.25       32.99      1.84 o 
  -2   4  10       72.65       64.18      1.62 o 
  -1   4  10       42.17       45.00      1.65 o 
   0   4  10       30.24       31.72      1.60 o 
   1   4  10      121.36      129.49      2.55 o 
   2   4  10       41.44       44.03      1.62 o 
   3   4  10      231.38      251.21      3.24 o 
   4   4  10      491.67      496.72      4.89 o 
   5   4  10       63.11       50.60      2.10 o 
   6   4  10      116.27       95.62      2.57 o 
   7   4  10       31.59       30.57      1.88 o 
   8   4  10      171.62      154.48      3.38 o 
   9   4  10      223.82      208.19      3.82 o 
  10   4  10        9.21        6.42      1.75 o 
  11   4  10       29.45       21.54      2.94 o 
  12   4  10        7.47        7.76      2.54 o 
  13   4  10       16.45       11.05      3.33 o 
 -15   5  10        7.71        7.38      4.92 o 
 -14   5  10       12.46       16.61      3.19 o 
 -13   5  10        2.12        4.72      2.12 o 
 -12   5  10        2.81        1.46      1.77 o 
 -11   5  10       21.59       20.71      2.16 o 
 -10   5  10      215.26      214.98      4.47 o 
  -9   5  10       46.60       43.85      2.85 o 
  -8   5  10      136.24      130.75      3.77 o 
  -7   5  10      107.21       97.17      3.64 o 
  -6   5  10        6.86        4.04      1.54 o 
  -5   5  10      373.45      337.80      4.71 o 
  -4   5  10       70.15       68.49      3.06 o 
  -3   5  10       33.14       36.99      1.97 o 
  -2   5  10      227.36      214.18      3.63 o 
  -1   5  10       46.17       41.47      1.42 o 
   0   5  10       13.89       10.10      1.00 o 
   1   5  10        5.47        2.82      0.99 o 
   2   5  10      556.26      537.15      5.33 o 
   3   5  10      217.19      203.17      3.45 o 
   4   5  10      114.02      128.80      2.83 o 
   5   5  10      183.99      175.73      3.26 o 
   6   5  10       12.26       10.53      1.49 o 
   7   5  10       32.28       25.08      1.78 o 
   8   5  10       82.02       82.88      2.55 o 
   9   5  10      179.98      177.80      3.29 o 
  10   5  10       47.38       51.88      2.92 o 
  11   5  10        1.89        1.84      1.99 o 
  12   5  10       30.29       32.69      3.59 o 
  13   5  10        3.63        2.39      3.14 o 
 -14   6  10        3.84        7.99      2.90 o 
 -13   6  10        7.63        5.15      2.72 o 
 -12   6  10       60.00       66.68      3.76 o 
 -11   6  10        8.15       10.28      2.27 o 
 -10   6  10       30.36       29.25      2.67 o 
  -9   6  10      144.76      137.01      4.16 o 
  -8   6  10       18.08       21.19      2.16 o 
  -7   6  10       45.40       47.33      2.66 o 
  -6   6  10       55.32       59.52      2.56 o 
  -5   6  10      453.25      440.65      5.63 o 
  -4   6  10       39.29       27.61      2.19 o 
  -3   6  10      101.36       95.04      2.94 o 
  -2   6  10       33.79       28.99      2.11 o 
  -1   6  10       88.08       97.36      2.58 o 
   0   6  10      147.54      157.55      3.06 o 
   1   6  10      179.99      172.25      2.48 o 
   2   6  10      168.92      147.06      2.83 o 
   3   6  10      813.93      744.06      6.99 o 
   4   6  10       78.37       76.46      2.24 o 
   5   6  10       11.01       13.09      1.47 o 
   6   6  10       86.82       82.48      2.36 o 
   7   6  10       43.03       37.68      1.93 o 
   8   6  10      108.57       99.59      3.47 o 
   9   6  10       14.69       19.64      2.01 o 
  10   6  10        8.73        5.75      2.46 o 
  11   6  10        8.66        6.98      2.45 o 
  12   6  10       12.97       14.32      3.88 o 
  13   6  10       13.91       16.79      4.65 o 
 -14   7  10       12.80       10.74      2.87 o 
 -13   7  10       38.68       39.52      4.12 o 
 -12   7  10       27.55       35.16      3.31 o 
 -11   7  10       31.60       37.46      3.03 o 
 -10   7  10       59.51       63.25      3.34 o 
  -9   7  10       25.04       25.69      2.42 o 
  -8   7  10       22.89       26.10      3.21 o 
  -7   7  10      106.44      102.14      3.32 o 
  -6   7  10       58.96       54.33      2.47 o 
  -5   7  10      220.87      209.78      4.20 o 
  -4   7  10      120.16      108.86      3.50 o 
  -3   7  10       45.80       48.70      2.51 o 
  -2   7  10       87.87       87.89      2.88 o 
  -1   7  10       42.91       48.08      2.21 o 
   0   7  10       58.44       63.14      2.30 o 
   1   7  10       32.19       39.93      1.78 o 
   2   7  10      295.91      285.55      3.59 o 
   3   7  10      250.66      255.80      3.45 o 
   4   7  10       63.55       53.23      1.98 o 
   5   7  10        0.95        1.61      1.22 o 
   6   7  10       57.82       67.25      2.16 o 
   7   7  10       16.75       18.56      1.70 o 
   8   7  10       31.01       28.09      1.87 o 
   9   7  10        6.10        2.74      2.00 o 
  10   7  10       15.19       16.83      2.58 o 
  11   7  10        7.85        8.10      2.87 o 
  12   7  10       35.38       34.55      4.94 o 
 -13   8  10       17.91       24.60      4.13 o 
 -12   8  10       17.00       14.75      3.60 o 
 -11   8  10        8.69        5.98      2.43 o 
 -10   8  10        3.85       -0.43      2.25 o 
  -9   8  10       89.39       96.05      3.90 o 
  -8   8  10       14.32       16.08      2.22 o 
  -7   8  10       81.53       86.47      3.27 o 
  -6   8  10      260.19      257.12      5.79 o 
  -5   8  10       21.27       24.09      2.41 o 
  -4   8  10       52.42       51.87      2.72 o 
  -3   8  10       72.27       64.48      3.10 o 
  -2   8  10      114.25      102.84      2.90 o 
  -1   8  10       91.05       86.80      2.75 o 
   0   8  10       19.48       15.21      1.71 o 
   1   8  10      332.59      322.52      4.87 o 
   2   8  10       26.46       31.12      1.74 o 
   3   8  10       13.85       13.88      1.68 o 
   4   8  10        0.52        0.92      1.14 o 
   5   8  10        2.07        0.64      1.11 o 
   6   8  10       32.94       39.83      2.00 o 
   7   8  10        5.89        7.59      2.21 o 
   8   8  10        1.46        1.26      1.88 o 
   9   8  10       32.02       31.45      3.47 o 
  10   8  10        9.54        8.93      2.47 o 
  11   8  10        2.08        1.19      2.89 o 
 -12   9  10       15.94        4.33      5.92 o 
 -11   9  10        0.58        1.42      3.92 o 
 -10   9  10        0.89       -1.23      4.30 o 
  -9   9  10        7.80       14.10      2.21 o 
  -8   9  10       19.14       17.56      2.23 o 
  -7   9  10       92.10       96.50      3.40 o 
  -6   9  10        8.58        8.17      1.85 o 
  -5   9  10      126.72      134.46      4.98 o 
  -4   9  10      185.52      168.51      4.37 o 
  -3   9  10      102.50      106.54      3.33 o 
  -2   9  10       25.48       31.11      2.02 o 
  -1   9  10       26.68       22.18      1.90 o 
   0   9  10      139.48      161.05      4.03 o 
   1   9  10       17.92       23.85      2.18 o 
   2   9  10        4.33        3.39      1.58 o 
   3   9  10       21.79       16.15      1.66 o 
   4   9  10       23.90       18.58      1.68 o 
   5   9  10        8.70        8.18      1.51 o 
   6   9  10       41.18       43.26      2.62 o 
   7   9  10       40.13       40.03      2.68 o 
   8   9  10        8.20        7.59      2.11 o 
   9   9  10        6.21        5.27      2.48 o 
  10   9  10        3.79        2.66      2.35 o 
  11   9  10       41.84       48.44      5.44 o 
 -11  10  10        1.93       -2.66      5.14 o 
 -10  10  10        1.94       -0.12      3.40 o 
  -9  10  10        2.11        2.61      2.99 o 
  -8  10  10       53.05       49.83      2.80 o 
  -7  10  10        1.24        0.24      1.70 o 
  -6  10  10       77.98       71.70      3.23 o 
  -5  10  10      294.80      310.23      9.25 o 
  -4  10  10       62.78       66.89      2.88 o 
  -3  10  10      137.40      127.74      3.61 o 
  -2  10  10        0.77        0.74      1.56 o 
  -1  10  10      165.48      140.37      3.69 o 
   0  10  10       66.12       72.92      3.30 o 
   1  10  10       66.63       73.68      2.98 o 
   2  10  10       40.07       40.27      2.25 o 
   3  10  10       63.44       65.85      3.88 o 
   4  10  10       19.88       13.04      2.17 o 
   5  10  10       38.15       45.21      2.57 o 
   6  10  10        7.13        8.92      2.14 o 
   7  10  10       27.13       29.92      2.73 o 
   8  10  10       27.88       36.23      3.12 o 
   9  10  10       26.18       35.21      3.19 o 
  10  10  10       21.41       23.88      3.75 o 
 -10  11  10        0.53        5.80      3.92 o 
  -9  11  10        6.31        6.68      4.39 o 
  -8  11  10        1.10        6.44      3.48 o 
  -7  11  10        7.05        6.25      1.90 o 
  -6  11  10        4.26        4.22      1.86 o 
  -5  11  10       22.89       33.42      2.62 o 
  -4  11  10       12.37       13.43      2.09 o 
  -3  11  10        9.71        9.26      2.07 o 
  -2  11  10        9.04        7.08      1.78 o 
  -1  11  10       61.58       62.36      2.97 o 
   0  11  10      113.97      112.18      3.57 o 
   1  11  10       18.98       17.60      1.96 o 
   2  11  10       16.30       12.66      2.61 o 
   3  11  10       14.93       15.97      2.45 o 
   4  11  10       14.83       20.41      3.59 o 
   5  11  10       42.82       46.89      3.57 o 
   6  11  10        6.76        3.07      1.81 o 
   7  11  10       16.39       13.72      2.60 o 
   8  11  10        5.48        7.24      2.57 o 
   9  11  10       42.41       38.85      3.92 o 
  -9  12  10        5.71        7.83      4.95 o 
  -8  12  10        2.48        1.86      3.10 o 
  -7  12  10        0.02       -2.53      2.53 o 
  -6  12  10       35.10       31.50      2.81 o 
  -5  12  10       10.04       10.05      2.10 o 
  -4  12  10       28.32       26.46      2.56 o 
  -3  12  10       90.26       83.09      3.53 o 
  -2  12  10        2.76        2.34      1.70 o 
  -1  12  10        0.28       -0.38      1.59 o 
   0  12  10       19.52       21.95      2.03 o 
   1  12  10        5.59        0.58      1.92 o 
   2  12  10        1.89       -1.03      2.61 o 
   3  12  10       15.32       19.05      3.54 o 
   4  12  10       10.13        5.87      3.50 o 
   5  12  10       83.67       89.54      4.94 o 
   6  12  10       21.76       24.59      2.89 o 
   7  12  10       18.56       15.09      3.24 o 
  -7  13  10        1.09        2.39      3.25 o 
  -6  13  10       21.83       26.44      3.82 o 
  -5  13  10        6.73        9.06      2.06 o 
  -4  13  10       17.46       19.93      2.52 o 
  -3  13  10        4.09        4.52      2.17 o 
  -2  13  10        7.26        8.87      1.96 o 
  -1  13  10       18.92       22.21      2.54 o 
   0  13  10        7.19        8.58      2.23 o 
   1  13  10       28.99       28.84      4.83 o 
   2  13  10        4.03        6.73      2.91 o 
   3  13  10        3.05       -0.17      2.71 o 
   4  13  10       54.55       50.82      4.47 o 
   5  13  10        7.50        2.87      2.88 o 
   6  13  10        0.83       -0.71      3.69 o 
  -4  14  10       13.87        7.53      2.65 o 
  -3  14  10        0.58        2.49      2.07 o 
  -2  14  10        0.50       -1.82      2.40 o 
  -1  14  10       16.28       17.17      3.42 o 
   0  14  10        5.58       11.01      3.57 o 
   1  14  10        7.77        5.78      3.37 o 
   2  14  10        3.47        1.79      3.37 o 
   3  14  10       20.51       20.79      4.62 o 
 -15   0  11        5.65        6.85      4.05 o 
 -14   0  11        1.33       -2.14      3.39 o 
 -13   0  11       38.20       45.02      4.52 o 
 -12   0  11        1.41        2.84      2.62 o 
 -11   0  11        1.87       -2.50      2.50 o 
 -10   0  11       62.54       64.56      4.14 o 
  -9   0  11      121.99      129.35      5.19 o 
  -8   0  11       84.18      101.14      6.48 o 
  -7   0  11       22.97       14.74      1.85 o 
  -6   0  11      901.38      827.21     16.38 o 
  -5   0  11      553.74      527.38     10.01 o 
  -4   0  11      526.66      491.02      9.79 o 
  -3   0  11      358.37      385.99      6.63 o 
  -2   0  11      516.54      545.96     10.56 o 
  -1   0  11     1763.34     1725.60     14.28 o 
   0   0  11       15.04       14.37      1.73 o 
   1   0  11      122.92      132.30      3.54 o 
   2   0  11      547.04      559.96      7.11 o 
   3   0  11       30.85       35.28      2.35 o 
   4   0  11       75.69       79.78      3.44 o 
   5   0  11        3.43        3.97      1.77 o 
   6   0  11       28.66       23.44      2.25 o 
   7   0  11        6.25        6.35      2.09 o 
   8   0  11        2.66        4.22      2.09 o 
   9   0  11       97.38      103.45      4.26 o 
  10   0  11       14.26       23.70      2.93 o 
  11   0  11       61.66       60.46      3.84 o 
  12   0  11        1.32        1.06      2.79 o 
  13   0  11        2.71        7.47      3.97 o 
 -15   1  11        9.26       13.51      4.07 o 
 -14   1  11       46.28       50.79      4.32 o 
 -13   1  11       35.14       43.39      3.64 o 
 -12   1  11        1.03        1.22      1.85 o 
 -11   1  11        0.94       -1.25      1.64 o 
 -10   1  11       28.66       28.13      2.32 o 
  -9   1  11      214.67      186.27      4.19 o 
  -8   1  11      136.44      159.11      3.83 o 
  -7   1  11       96.11       96.81      3.08 o 
  -6   1  11      789.56      736.74     10.80 o 
  -5   1  11      436.98      431.64      6.58 o 
  -4   1  11       36.62       39.99      2.25 o 
  -3   1  11      238.77      236.77      4.07 o 
  -2   1  11      262.08      270.12      3.66 o 
  -1   1  11       89.79       78.84      2.27 o 
   0   1  11      388.65      392.56      4.19 o 
   1   1  11      236.82      217.94      3.25 o 
   2   1  11      188.77      153.53      2.63 o 
   3   1  11       21.87       27.73      1.52 o 
   4   1  11      110.78       96.29      2.27 o 
   5   1  11       73.61       61.14      2.00 o 
   6   1  11      138.58      152.18      2.98 o 
   7   1  11       15.61       15.25      1.65 o 
   8   1  11       51.22       51.38      2.33 o 
   9   1  11      177.58      169.28      3.82 o 
  10   1  11       85.28       81.45      2.96 o 
  11   1  11        2.13        2.55      1.97 o 
  12   1  11       60.99       56.69      3.73 o 
  13   1  11       18.54       22.29      2.68 o 
 -15   2  11       81.12       81.59      5.56 o 
 -14   2  11       12.15       11.75      4.82 o 
 -13   2  11        3.62        4.38      2.53 o 
 -12   2  11       12.56       11.06      2.27 o 
 -11   2  11        2.83        3.55      1.77 o 
 -10   2  11       28.73       28.27      2.43 o 
  -9   2  11       13.50       13.93      2.33 o 
  -8   2  11       42.29       39.11      3.33 o 
  -7   2  11       80.02       82.35      4.24 o 
  -6   2  11        1.00        0.17      1.58 o 
  -5   2  11      515.11      522.00      6.60 o 
  -4   2  11       93.39       90.23      2.68 o 
  -3   2  11      133.39      135.21      2.93 o 
  -2   2  11        5.58        7.50      1.21 o 
  -1   2  11     1184.12     1172.21      9.56 o 
   0   2  11      703.97      688.80      5.98 o 
   1   2  11       22.56       19.56      1.51 o 
   2   2  11      429.08      452.45      4.53 o 
   3   2  11       45.15       45.29      1.84 o 
   4   2  11      160.63      166.92      2.97 o 
   5   2  11       13.47       17.07      1.59 o 
   6   2  11      146.59      146.48      2.97 o 
   7   2  11        6.02        2.88      1.35 o 
   8   2  11       32.49       39.01      2.24 o 
   9   2  11       47.02       47.01      2.38 o 
  10   2  11       36.27       40.46      2.40 o 
  11   2  11       16.35       17.34      2.09 o 
  12   2  11       14.59       17.43      2.44 o 
  13   2  11        0.17       -2.23      2.23 o 
 -15   3  11       46.73       43.93      5.26 o 
 -14   3  11       66.66       83.61      5.21 o 
 -13   3  11      109.20      128.83      5.09 o 
 -12   3  11       35.17       35.56      3.19 o 
 -11   3  11       41.09       44.59      2.83 o 
 -10   3  11       17.03       15.36      2.15 o 
  -9   3  11       31.21       27.93      2.37 o 
  -8   3  11       24.62       24.96      2.22 o 
  -7   3  11      117.49      115.23      4.07 o 
  -6   3  11      206.88      191.38      3.94 o 
  -5   3  11        1.07       -0.54      1.41 o 
  -4   3  11      116.26      104.81      3.61 o 
  -3   3  11       71.23       77.59      2.46 o 
  -2   3  11       74.65       73.98      1.84 o 
  -1   3  11      108.09       96.51      2.01 o 
   0   3  11      233.29      256.97      6.18 o 
   1   3  11       44.68       53.47      1.82 o 
   2   3  11      599.46      578.89      6.10 o 
   3   3  11      239.13      244.53      3.88 o 
   4   3  11       76.24       91.11      2.46 o 
   5   3  11      166.99      152.22      3.25 o 
   6   3  11       19.84       16.28      1.63 o 
   7   3  11       66.98       72.91      2.34 o 
   8   3  11       12.61       11.31      1.58 o 
   9   3  11       47.85       41.52      2.43 o 
  10   3  11       52.39       49.90      2.63 o 
  11   3  11        0.83        3.30      1.91 o 
  12   3  11       26.92       32.98      3.40 o 
  13   3  11       25.11       23.25      4.28 o 
 -14   4  11       42.15       45.03      4.09 o 
 -13   4  11       54.40       57.77      3.53 o 
 -12   4  11       42.93       53.44      3.16 o 
 -11   4  11        2.56        2.10      1.82 o 
 -10   4  11        3.05        3.13      1.77 o 
  -9   4  11       53.93       51.04      2.77 o 
  -8   4  11       67.32       70.85      2.97 o 
  -7   4  11       56.57       52.39      2.72 o 
  -6   4  11      265.50      226.26      4.58 o 
  -5   4  11      317.70      297.46      4.78 o 
  -4   4  11      125.52      106.03      3.58 o 
  -3   4  11        2.78        0.10      1.29 o 
  -2   4  11      272.72      267.30      3.80 o 
  -1   4  11      271.55      283.74      3.02 o 
   0   4  11      911.68      878.48      6.24 o 
   1   4  11      270.98      277.51      3.74 o 
   2   4  11      106.81      124.59      2.75 o 
   3   4  11      337.43      319.66      9.48 o 
   4   4  11      136.50      122.27      2.82 o 
   5   4  11        8.15        6.77      1.49 o 
   6   4  11       73.42       71.66      2.51 o 
   7   4  11       80.58       85.49      2.65 o 
   8   4  11        0.88       -1.40      1.40 o 
   9   4  11        4.64        5.53      1.73 o 
  10   4  11        2.34        3.99      1.95 o 
  11   4  11       34.34       31.57      2.58 o 
  12   4  11        3.10        6.55      2.72 o 
  13   4  11        1.64       -2.65      3.01 o 
 -14   5  11        9.79       10.59      3.01 o 
 -13   5  11       36.20       36.15      3.68 o 
 -12   5  11      129.56      135.28      4.18 o 
 -11   5  11        2.58        2.06      1.79 o 
 -10   5  11       49.91       49.17      3.13 o 
  -9   5  11      122.22      122.70      4.40 o 
  -8   5  11       81.06       85.08      3.76 o 
  -7   5  11       97.26       92.17      3.25 o 
  -6   5  11       82.28       72.35      2.96 o 
  -5   5  11       53.61       43.81      2.36 o 
  -4   5  11      279.91      256.55      4.38 o 
  -3   5  11       21.56       21.32      1.83 o 
  -2   5  11      177.60      184.41      4.07 o 
  -1   5  11       59.76       57.08      1.90 o 
   0   5  11       24.95       24.04      1.54 o 
   1   5  11       69.41       59.12      1.90 o 
   2   5  11        2.32        2.51      1.36 o 
   3   5  11      419.26      393.99      5.29 o 
   4   5  11       70.64       67.92      2.53 o 
   5   5  11      234.50      232.62      4.01 o 
   6   5  11      143.47      148.40      3.30 o 
   7   5  11       93.33      100.31      2.80 o 
   8   5  11       83.86       79.32      2.64 o 
   9   5  11        2.71        2.54      1.79 o 
  10   5  11        9.90        2.78      1.52 o 
  11   5  11       13.34       12.47      2.72 o 
  12   5  11       16.75       18.80      3.70 o 
 -14   6  11       11.54       12.98      3.11 o 
 -13   6  11       99.61      123.22      6.02 o 
 -12   6  11        2.97        3.10      2.51 o 
 -11   6  11       37.38       36.64      3.34 o 
 -10   6  11       89.51      107.60      4.09 o 
  -9   6  11       25.85       28.47      2.59 o 
  -8   6  11       25.53       23.05      2.31 o 
  -7   6  11      184.83      185.51      4.33 o 
  -6   6  11       82.60       77.53      3.22 o 
  -5   6  11      336.80      317.84      5.63 o 
  -4   6  11      133.56      112.06      3.32 o 
  -3   6  11      194.21      169.50      3.91 o 
  -2   6  11       36.16       32.75      2.28 o 
  -1   6  11       16.72       18.08      1.62 o 
   0   6  11       23.22       26.66      1.69 o 
   1   6  11      170.51      163.86      2.55 o 
   2   6  11        8.93        6.29      1.48 o 
   3   6  11      375.10      368.42      7.68 o 
   4   6  11       44.08       38.68      2.03 o 
   5   6  11       20.99       19.76      1.77 o 
   6   6  11       17.67       11.32      1.90 o 
   7   6  11      111.22      121.87      2.97 o 
   8   6  11        2.32        3.16      1.40 o 
   9   6  11        0.67        3.52      1.68 o 
  10   6  11        0.45        1.96      1.98 o 
  11   6  11       12.03       11.22      2.85 o 
  12   6  11        1.50       -0.29      3.14 o 
 -13   7  11       36.26       35.34      3.66 o 
 -12   7  11      108.12      123.14      5.16 o 
 -11   7  11       14.72       15.00      2.80 o 
 -10   7  11       49.40       56.67      3.67 o 
  -9   7  11        1.78        1.06      1.92 o 
  -8   7  11      213.12      230.86      4.94 o 
  -7   7  11       26.90       32.80      2.57 o 
  -6   7  11      156.14      158.50      3.88 o 
  -5   7  11       33.76       42.37      2.47 o 
  -4   7  11      245.01      235.75      4.63 o 
  -3   7  11       92.10       97.50      3.52 o 
  -2   7  11      142.37      135.35      4.33 o 
  -1   7  11       42.58       44.96      2.31 o 
   0   7  11       34.43       37.86      2.25 o 
   1   7  11      104.14       86.84      2.50 o 
   2   7  11       21.24       17.59      1.29 o 
   3   7  11      200.87      188.83      3.31 o 
   4   7  11       20.41       21.02      1.72 o 
   5   7  11       50.76       39.41      2.06 o 
   6   7  11       80.70       87.90      3.14 o 
   7   7  11       34.29       32.68      1.92 o 
   8   7  11       59.31       65.92      2.76 o 
   9   7  11        9.61       12.32      2.37 o 
  10   7  11        3.65        3.91      2.69 o 
  11   7  11        0.35        3.70      3.06 o 
 -12   8  11        9.44        8.19      2.90 o 
 -11   8  11       27.40       35.28      3.95 o 
 -10   8  11       45.87       50.04      3.68 o 
  -9   8  11        4.42        4.32      2.19 o 
  -8   8  11       58.54       62.20      3.56 o 
  -7   8  11        1.92        1.94      1.90 o 
  -6   8  11      167.16      168.48      4.32 o 
  -5   8  11       56.92       56.95      3.78 o 
  -4   8  11      106.53       88.56      3.48 o 
  -3   8  11       89.47       92.22      3.51 o 
  -2   8  11        7.75        7.69      1.75 o 
  -1   8  11       30.69       32.14      2.59 o 
   0   8  11      106.33      102.05      3.80 o 
   1   8  11       50.53       48.13      2.41 o 
   2   8  11       11.65        8.27      1.43 o 
   3   8  11       19.30       18.78      1.52 o 
   4   8  11       32.96       36.68      1.86 o 
   5   8  11        3.80        2.02      1.31 o 
   6   8  11       32.37       30.40      2.05 o 
   7   8  11        6.41        5.50      1.60 o 
   8   8  11        4.07        5.01      2.31 o 
   9   8  11        1.33       -2.48      2.48 o 
  10   8  11        7.57        5.13      3.03 o 
  11   8  11        1.50       -3.23      3.23 o 
 -12   9  11        8.71       -0.66      5.95 o 
 -11   9  11        2.86       -4.70      4.70 o 
 -10   9  11        1.63        1.57      2.12 o 
  -9   9  11        2.91       -0.57      2.06 o 
  -8   9  11        1.80        4.14      2.01 o 
  -7   9  11       27.11       33.56      2.71 o 
  -6   9  11       53.65       51.99      2.89 o 
  -5   9  11       55.90       52.43      3.05 o 
  -4   9  11      105.36       99.83      3.73 o 
  -3   9  11        1.26       -0.70      1.79 o 
  -2   9  11        1.30        4.29      1.74 o 
  -1   9  11       14.45       11.40      2.38 o 
   0   9  11       37.97       37.78      2.75 o 
   1   9  11       33.51       35.52      2.29 o 
   2   9  11       11.25        7.72      1.74 o 
   3   9  11       71.18       74.20      2.52 o 
   4   9  11        3.88        4.41      1.47 o 
   5   9  11        0.39       -1.12      1.47 o 
   6   9  11       54.47       59.87      2.93 o 
   7   9  11        4.35        2.89      2.33 o 
   8   9  11        1.16       -1.38      2.23 o 
   9   9  11       20.55       22.93      3.02 o 
  10   9  11        0.42        3.43      3.01 o 
 -11  10  11        0.93       -2.13      5.68 o 
 -10  10  11        4.64        2.94      4.31 o 
  -9  10  11        4.16        8.11      3.85 o 
  -8  10  11       13.62       15.44      2.32 o 
  -7  10  11       31.39       30.01      2.77 o 
  -6  10  11        3.14        2.53      1.87 o 
  -5  10  11        5.67        5.37      2.09 o 
  -4  10  11       29.70       25.68      2.57 o 
  -3  10  11       32.13       39.38      2.81 o 
  -2  10  11        3.54        4.96      1.64 o 
  -1  10  11      105.97      101.96      3.20 o 
   0  10  11      302.18      285.89      5.15 o 
   1  10  11       28.97       28.22      2.19 o 
   2  10  11       12.69       16.10      2.00 o 
   3  10  11       23.59       28.73      2.03 o 
   4  10  11       10.04       10.10      1.83 o 
   5  10  11        6.22        6.05      1.54 o 
   6  10  11        8.51       13.50      2.29 o 
   7  10  11       29.85       31.43      3.22 o 
   8  10  11        3.99        5.50      2.57 o 
   9  10  11        7.58       10.29      2.87 o 
  -9  11  11       29.12       39.11      5.04 o 
  -8  11  11        0.17       -0.12      4.11 o 
  -7  11  11       14.48       16.07      2.52 o 
  -6  11  11       17.42       20.08      2.46 o 
  -5  11  11       20.93       20.97      3.27 o 
  -4  11  11       49.97       45.83      3.00 o 
  -3  11  11        5.39        4.44      1.85 o 
  -2  11  11        0.79       -0.17      1.57 o 
  -1  11  11       56.34       63.16      2.84 o 
   0  11  11       91.89      100.51      3.38 o 
   1  11  11       14.78       14.67      2.01 o 
   2  11  11        8.48       11.53      2.28 o 
   3  11  11       34.15       29.64      2.56 o 
   4  11  11        8.76       13.63      3.72 o 
   5  11  11       15.30       17.11      2.65 o 
   6  11  11       87.16      107.06      5.69 o 
   7  11  11        4.43        4.59      2.43 o 
   8  11  11        2.59       -0.85      2.68 o 
  -8  12  11        6.79        8.12      4.57 o 
  -7  12  11        1.71        0.30      3.12 o 
  -6  12  11        4.09        5.33      2.33 o 
  -5  12  11       29.18       32.03      2.99 o 
  -4  12  11       14.65       17.96      2.38 o 
  -3  12  11       29.03       40.60      2.86 o 
  -2  12  11        0.31        1.98      1.66 o 
  -1  12  11       41.73       45.62      2.64 o 
   0  12  11       25.19       27.74      3.63 o 
   1  12  11        9.36       14.92      4.50 o 
   2  12  11        2.78        2.20      1.99 o 
   3  12  11        1.53       -0.39      2.86 o 
   4  12  11        3.13        3.09      3.13 o 
   5  12  11        2.26       -2.76      2.76 o 
   6  12  11        4.34        0.85      3.30 o 
  -6  13  11        5.03        7.32      2.89 o 
  -5  13  11        4.69        6.52      2.44 o 
  -4  13  11       13.09       15.02      2.41 o 
  -3  13  11        0.81       -0.09      2.04 o 
  -2  13  11        2.45        1.27      1.90 o 
  -1  13  11        5.29        4.69      1.92 o 
   0  13  11       10.17       10.92      2.76 o 
   1  13  11        2.61       -2.49      3.14 o 
   2  13  11        9.78       11.15      3.48 o 
   3  13  11        4.68        2.43      3.25 o 
   4  13  11        3.54       11.26      3.76 o 
  -2  14  11       13.20       16.67      3.71 o 
  -1  14  11        6.34        6.89      2.76 o 
   0  14  11       33.13       30.22     10.02 o 
 -14   0  12        0.61        2.88      3.68 o 
 -13   0  12        1.05       -2.87      2.87 o 
 -12   0  12        4.15        1.26      2.90 o 
 -11   0  12        2.45        3.87      2.67 o 
 -10   0  12        2.10       -1.02      2.39 o 
  -9   0  12        0.71        2.96      2.42 o 
  -8   0  12        1.27        6.10      2.49 o 
  -7   0  12       75.23       68.16      3.20 o 
  -6   0  12       35.46       31.92      3.56 o 
  -5   0  12        4.84        7.40      2.80 o 
  -4   0  12      104.84       95.78      4.81 o 
  -3   0  12        9.70       11.07      2.46 o 
  -2   0  12      292.84      286.67      8.07 o 
  -1   0  12      291.46      302.14      7.06 o 
   0   0  12       17.86       13.04      2.09 o 
   1   0  12       27.25       19.82      2.32 o 
   2   0  12       85.97       97.03      3.41 o 
   3   0  12       79.41       64.94      2.97 o 
   4   0  12      136.35      141.48      4.10 o 
   5   0  12       21.22       21.13      2.35 o 
   6   0  12        0.19        2.27      2.03 o 
   7   0  12       44.89       47.01      3.67 o 
   8   0  12       29.46       24.58      2.86 o 
   9   0  12       11.52        5.91      2.43 o 
  10   0  12       18.84       24.36      3.27 o 
  11   0  12       95.13      111.39      5.17 o 
  12   0  12       80.64       74.95      5.18 o 
  13   0  12        5.28        7.96      3.50 o 
 -14   1  12       12.13       10.26      3.31 o 
 -13   1  12       14.06       13.63      2.91 o 
 -12   1  12       50.69       44.46      3.36 o 
 -11   1  12        4.02        3.04      1.97 o 
 -10   1  12        3.14        2.70      1.81 o 
  -9   1  12       18.03       23.36      2.37 o 
  -8   1  12       42.10       37.67      2.62 o 
  -7   1  12       24.13       15.03      1.93 o 
  -6   1  12      412.00      395.18      6.12 o 
  -5   1  12       84.07       69.29      2.61 o 
  -4   1  12       74.99       67.03      2.82 o 
  -3   1  12      161.07      149.72      3.71 o 
  -2   1  12       38.69       47.13      2.39 o 
  -1   1  12      249.64      239.32      3.80 o 
   0   1  12       34.90       34.83      3.39 o 
   1   1  12      279.61      289.66      4.18 o 
   2   1  12       16.44       14.13      1.52 o 
   3   1  12      495.49      458.43      5.02 o 
   4   1  12        0.24        0.79      1.25 o 
   5   1  12      228.81      194.21      3.45 o 
   6   1  12      103.31      101.03      2.83 o 
   7   1  12      152.13      153.85      3.66 o 
   8   1  12       77.94       74.91      2.82 o 
   9   1  12       38.97       46.43      2.52 o 
  10   1  12      123.18      155.56      3.91 o 
  11   1  12       11.10       13.70      2.24 o 
  12   1  12       14.80       18.88      2.64 o 
  13   1  12        3.82        5.16      2.45 o 
 -14   2  12        5.72        1.60      3.34 o 
 -13   2  12      114.02      126.90      5.28 o 
 -12   2  12       13.55       15.20      2.68 o 
 -11   2  12        0.61       -1.66      1.81 o 
 -10   2  12        1.11        0.49      1.91 o 
  -9   2  12       22.33       32.62      2.51 o 
  -8   2  12       34.37       41.01      3.31 o 
  -7   2  12       16.35        9.30      1.97 o 
  -6   2  12       75.41       76.99      5.04 o 
  -5   2  12      238.06      235.78      4.67 o 
  -4   2  12        3.37        2.29      1.21 o 
  -3   2  12       16.91       14.31      1.66 o 
  -2   2  12      121.11      121.37      3.23 o 
  -1   2  12      153.06      143.88      3.40 o 
   0   2  12      347.09      279.67      4.06 o 
   1   2  12      208.11      186.28      3.32 o 
   2   2  12      118.38      116.34      2.83 o 
   3   2  12       11.16       10.59      1.54 o 
   4   2  12      197.63      194.60      4.25 o 
   5   2  12       20.81       13.57      1.75 o 
   6   2  12       15.60       13.18      1.68 o 
   7   2  12       20.91       22.02      1.80 o 
   8   2  12       37.04       28.04      2.14 o 
   9   2  12       36.93       33.46      2.40 o 
  10   2  12       80.80       86.58      3.50 o 
  11   2  12       37.20       45.89      4.40 o 
  12   2  12       45.81       47.23      5.17 o 
  13   2  12       11.80       16.05      3.33 o 
 -14   3  12       26.63       24.74      3.89 o 
 -13   3  12        4.30        6.07      2.67 o 
 -12   3  12       25.99       27.87      2.92 o 
 -11   3  12       11.25       14.54      2.66 o 
 -10   3  12       15.03       14.75      2.32 o 
  -9   3  12       26.73       29.96      2.45 o 
  -8   3  12       15.76       14.33      2.07 o 
  -7   3  12      188.83      180.34      4.94 o 
  -6   3  12      203.91      193.71      4.32 o 
  -5   3  12       12.39       15.03      1.86 o 
  -4   3  12       51.60       52.20      3.14 o 
  -3   3  12       11.17       13.00      1.74 o 
  -2   3  12       24.12       26.82      1.43 o 
  -1   3  12       47.42       58.10      1.93 o 
   0   3  12       53.62       49.98      2.45 o 
   1   3  12      259.81      300.84      6.30 o 
   2   3  12       70.81       64.48      2.22 o 
   3   3  12      564.65      546.96      5.46 o 
   4   3  12       66.01       54.38      2.20 o 
   5   3  12       51.55       39.80      2.16 o 
   6   3  12       63.94       58.93      2.59 o 
   7   3  12        8.85        0.66      1.51 o 
   8   3  12        6.60        6.77      1.72 o 
   9   3  12      100.19       98.95      3.30 o 
  10   3  12       31.13       25.76      2.32 o 
  11   3  12        7.42        6.33      2.27 o 
  12   3  12        9.84       13.87      2.65 o 
 -14   4  12        0.37       -2.72      3.99 o 
 -13   4  12      111.69      114.87      5.73 o 
 -12   4  12       45.01       48.89      3.81 o 
 -11   4  12        2.63        1.22      1.93 o 
 -10   4  12       16.09       13.21      2.19 o 
  -9   4  12       16.25       17.60      2.23 o 
  -8   4  12        5.54        4.00      1.84 o 
  -7   4  12       98.41       94.55      3.30 o 
  -6   4  12      254.84      245.90      6.19 o 
  -5   4  12       83.56       84.96      3.17 o 
  -4   4  12      291.96      265.35      4.88 o 
  -3   4  12       77.39       96.99      2.88 o 
  -2   4  12       63.23       60.00      2.31 o 
  -1   4  12       63.60       61.05      1.76 o 
   0   4  12       51.71       47.57      1.94 o 
   1   4  12       40.68       41.88      1.91 o 
   2   4  12      206.97      186.52      3.46 o 
   3   4  12      306.00      296.65      4.48 o 
   4   4  12      489.33      466.66      6.39 o 
   5   4  12       79.49       78.73      2.65 o 
   6   4  12       45.22       42.45      2.25 o 
   7   4  12       17.48       15.26      1.86 o 
   8   4  12       17.20       17.88      1.91 o 
   9   4  12       69.66       64.48      2.86 o 
  10   4  12      116.74      120.40      3.91 o 
  11   4  12       69.33       69.62      3.28 o 
  12   4  12       25.70       31.16      3.42 o 
 -13   5  12       15.06       14.50      3.18 o 
 -12   5  12       26.84       26.26      6.64 o 
 -11   5  12        9.79       11.61      2.61 o 
 -10   5  12        5.17        5.04      2.26 o 
  -9   5  12       38.86       40.68      3.02 o 
  -8   5  12      142.42      140.97      4.34 o 
  -7   5  12       31.99       33.16      2.53 o 
  -6   5  12       51.35       53.61      2.90 o 
  -5   5  12       60.42       52.78      2.71 o 
  -4   5  12      159.63      157.96      3.93 o 
  -3   5  12       76.03       64.14      2.67 o 
  -2   5  12       94.06       93.39      2.91 o 
  -1   5  12       38.12       38.53      1.84 o 
   0   5  12       90.98       90.82      1.98 o 
   1   5  12       42.62       42.31      2.03 o 
   2   5  12       81.77       71.64      2.48 o 
   3   5  12      361.93      341.06      4.80 o 
   4   5  12      195.77      199.27      4.03 o 
   5   5  12      114.42      121.47      3.91 o 
   6   5  12       29.78       26.11      2.32 o 
   7   5  12        8.92        7.87      1.76 o 
   8   5  12       29.07       33.12      2.16 o 
   9   5  12       34.64       34.22      2.32 o 
  10   5  12       17.68       30.60      2.23 o 
  11   5  12        1.08       -0.20      3.06 o 
  12   5  12       25.61       27.64      4.26 o 
 -13   6  12       13.46       12.91      3.16 o 
 -12   6  12       21.08       20.55      3.32 o 
 -11   6  12       28.32       30.07      3.18 o 
 -10   6  12       70.39       78.78      4.23 o 
  -9   6  12       24.59       23.09      2.66 o 
  -8   6  12       40.59       43.95      3.24 o 
  -7   6  12        0.80        1.03      1.88 o 
  -6   6  12       22.41       16.36      2.20 o 
  -5   6  12      137.74      112.76      3.85 o 
  -4   6  12      114.58      106.49      3.50 o 
  -3   6  12       72.40       90.01      3.20 o 
  -2   6  12       32.37       26.47      1.92 o 
  -1   6  12      163.43      154.39      3.73 o 
   0   6  12       80.50       88.83      3.37 o 
   1   6  12       13.29        6.69      1.12 o 
   2   6  12        0.43        0.09      1.27 o 
   3   6  12      102.14      101.58      2.72 o 
   4   6  12       32.10       33.42      2.02 o 
   5   6  12       22.50       24.42      1.97 o 
   6   6  12       37.38       41.69      2.27 o 
   7   6  12       29.01       25.86      2.06 o 
   8   6  12        5.29        5.46      1.67 o 
   9   6  12       30.41       35.16      2.18 o 
  10   6  12       20.86       18.98      2.67 o 
  11   6  12        7.31        9.21      3.60 o 
 -12   7  12       10.72        5.41      2.80 o 
 -11   7  12       42.53       47.74      3.80 o 
 -10   7  12        8.14        9.72      2.66 o 
  -9   7  12       57.51       63.78      3.62 o 
  -8   7  12      106.32      104.98      5.30 o 
  -7   7  12        0.98       -0.19      1.88 o 
  -6   7  12       11.15       12.05      2.21 o 
  -5   7  12      123.57      129.29      4.87 o 
  -4   7  12      116.57      126.15      5.07 o 
  -3   7  12        7.02        9.42      2.05 o 
  -2   7  12      234.24      209.96      4.58 o 
  -1   7  12       37.04       34.94      2.31 o 
   0   7  12      103.20      105.47      3.28 o 
   1   7  12       17.96       17.88      1.69 o 
   2   7  12       31.60       34.41      1.74 o 
   3   7  12       56.07       55.39      2.24 o 
   4   7  12       88.62       83.87      3.31 o 
   5   7  12        7.86       11.72      1.68 o 
   6   7  12       19.58       23.13      1.98 o 
   7   7  12        1.36        0.23      1.52 o 
   8   7  12        3.70        3.60      1.80 o 
   9   7  12        4.00        4.07      1.89 o 
  10   7  12       17.78       11.17      3.06 o 
  11   7  12        0.78       -3.42      3.42 o 
 -12   8  12       27.50       34.94      3.93 o 
 -11   8  12       47.49       51.11      5.56 o 
 -10   8  12       10.06       10.51      3.59 o 
  -9   8  12       26.31       30.07      3.09 o 
  -8   8  12       13.37       11.40      2.52 o 
  -7   8  12        1.87        0.80      2.15 o 
  -6   8  12       93.97      110.30      4.31 o 
  -5   8  12       76.54       81.21      3.59 o 
  -4   8  12      232.12      234.85      5.39 o 
  -3   8  12       46.56       42.06      2.90 o 
  -2   8  12       26.95       33.65      2.37 o 
  -1   8  12        9.50        7.57      1.91 o 
   0   8  12        1.98        0.10      1.69 o 
   1   8  12       12.37       15.35      2.68 o 
   2   8  12       29.54       37.24      2.12 o 
   3   8  12        4.98        3.69      1.39 o 
   4   8  12        4.33        3.43      1.41 o 
   5   8  12       15.75       18.91      1.78 o 
   6   8  12        1.59        1.99      1.45 o 
   7   8  12        2.98        3.61      1.76 o 
   8   8  12        6.61        3.44      2.06 o 
   9   8  12        3.22        0.09      2.59 o 
  10   8  12        1.16       -3.05      3.05 o 
 -11   9  12        2.86        1.21      3.32 o 
 -10   9  12        3.67        1.41      2.38 o 
  -9   9  12       12.01       10.25      2.54 o 
  -8   9  12        8.37        9.13      2.47 o 
  -7   9  12      106.86      119.75      4.48 o 
  -6   9  12       65.05       61.63      3.21 o 
  -5   9  12       56.27       75.17      3.54 o 
  -4   9  12       61.13       63.30      3.32 o 
  -3   9  12        3.91        3.12      2.00 o 
  -2   9  12      170.01      164.93      4.14 o 
  -1   9  12       55.80       59.30      3.37 o 
   0   9  12       84.88       80.46      3.26 o 
   1   9  12       21.80       19.62      2.25 o 
   2   9  12        0.89        3.89      1.86 o 
   3   9  12       86.21       86.74      4.07 o 
   4   9  12       18.52       16.00      1.60 o 
   5   9  12        0.87       -0.56      1.28 o 
   6   9  12       30.95       32.77      2.58 o 
   7   9  12       11.98        6.75      4.47 o 
   8   9  12        2.01       -2.44      2.44 o 
   9   9  12       11.52       12.67      3.08 o 
 -10  10  12        3.65       -0.11      5.65 o 
  -9  10  12        4.66        7.12      2.60 o 
  -8  10  12       16.59       15.23      2.52 o 
  -7  10  12        3.35        6.94      2.35 o 
  -6  10  12        2.40       -0.05      2.03 o 
  -5  10  12       51.17       54.76      3.24 o 
  -4  10  12       60.88       72.26      3.53 o 
  -3  10  12       36.74       40.21      2.96 o 
  -2  10  12       45.09       46.13      2.81 o 
  -1  10  12       27.59       27.66      2.62 o 
   0  10  12       28.83       35.57      2.49 o 
   1  10  12       28.51       29.30      2.33 o 
   2  10  12       17.75       20.52      2.19 o 
   3  10  12       20.78       26.30      2.19 o 
   4  10  12        2.30        3.97      1.77 o 
   5  10  12       15.09       15.85      2.09 o 
   6  10  12        2.54       -0.30      2.15 o 
   7  10  12       12.33       14.06      3.11 o 
   8  10  12       20.00       16.66      3.04 o 
  -9  11  12        2.53        5.80      4.67 o 
  -8  11  12        4.34        7.64      3.74 o 
  -7  11  12        5.58        5.49      2.53 o 
  -6  11  12        7.38        7.31      2.43 o 
  -5  11  12       15.12       15.29      2.71 o 
  -4  11  12       43.01       55.88      3.32 o 
  -3  11  12       31.30       26.05      2.74 o 
  -2  11  12       54.11       63.86      3.13 o 
  -1  11  12        9.38        8.85      2.05 o 
   0  11  12        8.05        8.04      2.02 o 
   1  11  12       40.24       42.85      2.66 o 
   2  11  12        7.05        7.36      1.81 o 
   3  11  12        7.53        5.82      2.06 o 
   4  11  12        7.88        9.80      2.46 o 
   5  11  12       10.84       14.34      2.95 o 
   6  11  12       50.96       58.54      4.70 o 
   7  11  12       16.42       19.06      3.00 o 
  -7  12  12       42.02       55.24      6.22 o 
  -6  12  12       16.36       14.39      3.09 o 
  -5  12  12        6.46        9.59      2.61 o 
  -4  12  12       24.47       30.65      3.13 o 
  -3  12  12       15.44       14.42      3.56 o 
  -2  12  12       11.67       15.27      2.18 o 
  -1  12  12        2.59        5.82      2.13 o 
   0  12  12       12.20       11.16      2.59 o 
   1  12  12        6.04        3.52      2.05 o 
   2  12  12        4.47        4.63      2.16 o 
   3  12  12       20.89       23.56      3.57 o 
   4  12  12        0.09        1.14      2.79 o 
   5  12  12        4.87        2.43      3.49 o 
  -4  13  12        5.14        7.66      2.58 o 
  -3  13  12        5.19        4.67      2.52 o 
  -2  13  12       11.92        7.72      2.32 o 
  -1  13  12        0.52        0.35      2.07 o 
   0  13  12        5.44        0.80      2.56 o 
   1  13  12        1.20        3.40      2.90 o 
   2  13  12        4.10        3.75      3.31 o 
   3  13  12        6.30       18.18      8.13 o 
 -14   0  13       32.37       26.64      6.58 o 
 -13   0  13        1.99       -0.61      3.17 o 
 -12   0  13        0.00        2.73      3.18 o 
 -11   0  13       11.59       10.88      3.34 o 
 -10   0  13        6.20        5.70      2.79 o 
  -9   0  13       67.69       79.01      4.67 o 
  -8   0  13       27.63       17.05      3.11 o 
  -7   0  13       10.62       11.58      2.08 o 
  -6   0  13      330.08      316.07      8.52 o 
  -5   0  13      151.51      129.13      5.68 o 
  -4   0  13        6.83        4.73      2.67 o 
  -3   0  13       85.61       75.47      7.28 o 
  -2   0  13      227.83      191.88      6.65 o 
  -1   0  13        6.93        4.53      2.47 o 
   0   0  13      569.08      510.66     11.02 o 
   1   0  13       13.05        9.50      2.68 o 
   2   0  13       31.98       39.48      2.92 o 
   3   0  13        7.97        5.88      1.99 o 
   4   0  13      174.60      172.47      4.62 o 
   5   0  13        2.23        0.57      1.90 o 
   6   0  13        5.83        4.55      2.79 o 
   7   0  13       46.69       53.99      3.75 o 
   8   0  13       26.75       17.30      2.95 o 
   9   0  13       15.78       12.88      2.94 o 
  10   0  13       74.89       74.26      4.50 o 
  11   0  13       15.42       26.49      4.04 o 
  12   0  13       31.65       31.73      4.41 o 
 -14   1  13       46.87       58.19      6.79 o 
 -13   1  13        8.00        9.17      2.76 o 
 -12   1  13       36.20       53.41      3.70 o 
 -11   1  13        1.48        3.63      2.16 o 
 -10   1  13       12.70       13.43      2.28 o 
  -9   1  13       71.56       70.06      3.86 o 
  -8   1  13       44.92       48.13      3.06 o 
  -7   1  13       51.17       64.51      4.31 o 
  -6   1  13       26.92       31.79      3.64 o 
  -5   1  13      182.19      176.28      3.96 o 
  -4   1  13       33.65       37.01      2.96 o 
  -3   1  13      125.85      114.76      5.32 o 
  -2   1  13      337.58      318.40      5.51 o 
  -1   1  13     1376.96     1391.44     14.16 o 
   0   1  13      138.99      159.30      3.73 o 
   1   1  13       41.32       41.31      2.28 o 
   2   1  13       97.26      110.17      2.96 o 
   3   1  13      122.34      124.42      3.18 o 
   4   1  13       41.84       49.55      2.35 o 
   5   1  13       20.74       23.47      1.98 o 
   6   1  13        1.69        2.76      1.57 o 
   7   1  13       24.30       22.64      2.24 o 
   8   1  13        4.71        1.81      1.83 o 
   9   1  13       21.28       23.79      2.30 o 
  10   1  13       34.61       38.53      2.65 o 
  11   1  13        4.30        3.96      2.39 o 
  12   1  13       41.65       45.41      3.45 o 
 -14   2  13        8.71        8.03      4.02 o 
 -13   2  13       38.77       52.50      4.11 o 
 -12   2  13       36.59       37.15      3.35 o 
 -11   2  13       52.76       62.55      3.55 o 
 -10   2  13       12.51       13.44      2.47 o 
  -9   2  13       11.11       12.38      2.29 o 
  -8   2  13       31.37       36.26      3.01 o 
  -7   2  13       33.45       29.35      2.60 o 
  -6   2  13       68.92       69.53      3.58 o 
  -5   2  13      250.37      247.93      6.32 o 
  -4   2  13        3.62        1.42      1.21 o 
  -3   2  13      284.83      238.14      7.75 o 
  -2   2  13      122.48      111.21      4.88 o 
  -1   2  13      126.49      129.10      3.59 o 
   0   2  13      408.49      374.75      5.37 o 
   1   2  13      115.89      129.68      3.66 o 
   2   2  13       33.77       34.96      2.08 o 
   3   2  13      115.42      112.56      3.05 o 
   4   2  13      177.00      193.01      4.00 o 
   5   2  13       26.96       34.14      2.35 o 
   6   2  13        8.68       10.63      1.94 o 
   7   2  13       26.12       25.08      2.42 o 
   8   2  13        9.94        7.58      2.03 o 
   9   2  13        5.18        1.86      1.88 o 
  10   2  13       18.19       15.14      2.55 o 
  11   2  13       11.08        7.91      2.65 o 
  12   2  13       15.22       12.10      2.89 o 
 -14   3  13       31.12       37.51      5.77 o 
 -13   3  13       36.49       38.72      4.17 o 
 -12   3  13        9.83        7.66      2.53 o 
 -11   3  13        0.80        1.29      2.21 o 
 -10   3  13        9.87        9.41      2.29 o 
  -9   3  13       24.69       24.50      2.48 o 
  -8   3  13        2.83        1.12      1.78 o 
  -7   3  13       21.51       16.46      2.67 o 
  -6   3  13       70.49       58.28      3.76 o 
  -5   3  13      115.21      107.88      3.66 o 
  -4   3  13      203.54      187.13      4.68 o 
  -3   3  13      231.99      220.03      5.17 o 
  -2   3  13        7.41        3.14      1.21 o 
  -1   3  13       15.80       22.00      1.61 o 
   0   3  13      296.04      292.14      4.08 o 
   1   3  13      270.54      286.70      4.13 o 
   2   3  13        1.96       -0.46      1.32 o 
   3   3  13       18.98       18.09      1.80 o 
   4   3  13        4.34        5.40      1.51 o 
   5   3  13       57.86       55.56      2.47 o 
   6   3  13        2.66        3.26      1.64 o 
   7   3  13       77.37       76.63      2.94 o 
   8   3  13        1.00       -0.95      1.75 o 
   9   3  13        0.84        2.60      1.92 o 
  10   3  13        2.88        5.67      2.33 o 
  11   3  13       19.10       19.98      2.93 o 
  12   3  13        2.18        2.28      2.45 o 
 -13   4  13        4.48        5.76      3.17 o 
 -12   4  13       33.62       38.41      3.48 o 
 -11   4  13       21.41       19.14      2.59 o 
 -10   4  13        1.11       -0.13      1.92 o 
  -9   4  13        3.31        1.42      1.85 o 
  -8   4  13        5.83        1.38      1.84 o 
  -7   4  13        3.62        1.37      2.02 o 
  -6   4  13       71.17       67.95      4.53 o 
  -5   4  13       10.98       10.62      1.99 o 
  -4   4  13       56.33       62.18      3.05 o 
  -3   4  13       26.48       24.80      1.62 o 
  -2   4  13        9.03        9.56      1.73 o 
  -1   4  13       89.96       96.14      2.88 o 
   0   4  13      195.88      191.39      4.07 o 
   1   4  13      331.19      332.42      4.42 o 
   2   4  13      108.85      113.04      3.03 o 
   3   4  13       31.07       29.92      2.08 o 
   4   4  13       78.34       78.57      3.50 o 
   5   4  13       10.61       10.19      1.83 o 
   6   4  13       20.50       16.98      1.96 o 
   7   4  13       13.09       16.30      1.95 o 
   8   4  13       66.33       60.93      2.81 o 
   9   4  13       26.72       23.72      2.40 o 
  10   4  13        6.39        8.43      2.39 o 
  11   4  13        8.26        8.12      2.69 o 
 -13   5  13        7.62        6.68      4.01 o 
 -12   5  13       17.57       16.63      3.29 o 
 -11   5  13       11.37       12.23      2.80 o 
 -10   5  13       22.81       22.63      2.93 o 
  -9   5  13       70.35       71.68      3.91 o 
  -8   5  13       21.34       22.00      2.60 o 
  -7   5  13       21.89       13.93      2.51 o 
  -6   5  13       99.73       89.91      3.71 o 
  -5   5  13       66.27       61.64      3.19 o 
  -4   5  13      114.31      106.22      4.30 o 
  -3   5  13      258.10      232.85      4.58 o 
  -2   5  13       36.54       32.56      2.19 o 
  -1   5  13       89.37       77.11      2.86 o 
   0   5  13       55.41       61.05      1.88 o 
   1   5  13      168.54      180.81      3.58 o 
   2   5  13       46.73       54.73      2.36 o 
   3   5  13        0.44        1.79      1.50 o 
   4   5  13       33.22       30.64      2.50 o 
   5   5  13       10.34        7.07      1.81 o 
   6   5  13       11.70        7.39      1.81 o 
   7   5  13       34.83       34.53      2.33 o 
   8   5  13       23.90       22.13      2.22 o 
   9   5  13        9.92        9.53      2.52 o 
  10   5  13        5.10        3.03      2.12 o 
  11   5  13       43.29       43.65      4.07 o 
 -12   6  13        5.97        4.82      2.90 o 
 -11   6  13       20.41       27.78      4.71 o 
 -10   6  13        9.70        8.34      2.78 o 
  -9   6  13        0.80       -2.10      2.32 o 
  -8   6  13        2.15        0.53      2.15 o 
  -7   6  13       82.72       86.03      3.72 o 
  -6   6  13       53.62       51.78      3.13 o 
  -5   6  13       34.40       32.68      2.84 o 
  -4   6  13       14.48       15.67      2.18 o 
  -3   6  13       89.85       75.44      3.95 o 
  -2   6  13       45.16       42.13      2.60 o 
  -1   6  13       24.93       25.66      2.16 o 
   0   6  13       44.63       48.60      2.34 o 
   1   6  13      116.60      115.36      2.54 o 
   2   6  13       74.59       72.43      2.42 o 
   3   6  13       82.14       70.26      2.49 o 
   4   6  13       17.44       16.84      1.85 o 
   5   6  13       38.53       28.63      2.14 o 
   6   6  13       68.83       70.71      3.57 o 
   7   6  13        9.38        4.56      1.74 o 
   8   6  13      120.87      117.16      3.30 o 
   9   6  13       46.85       46.41      2.85 o 
  10   6  13       23.20       16.83      4.73 o 
 -12   7  13       22.85       20.77      3.39 o 
 -11   7  13       35.31       35.64      4.02 o 
 -10   7  13       17.76       10.70      2.86 o 
  -9   7  13       63.39       61.81      4.68 o 
  -8   7  13       17.12       12.61      2.47 o 
  -7   7  13       64.39       63.91      3.76 o 
  -6   7  13        9.72        7.56      2.30 o 
  -5   7  13       16.74       11.59      2.50 o 
  -4   7  13       76.98       70.36      3.49 o 
  -3   7  13       54.93       49.92      3.13 o 
  -2   7  13      104.58      120.53      5.29 o 
  -1   7  13       40.90       37.62      2.47 o 
   0   7  13        1.37        3.03      1.67 o 
   1   7  13       27.68       38.07      2.18 o 
   2   7  13        9.76        9.79      1.40 o 
   3   7  13        8.68       12.99      2.20 o 
   4   7  13       20.97       21.09      1.92 o 
   5   7  13       10.76       10.18      1.78 o 
   6   7  13        0.39       -1.54      1.54 o 
   7   7  13       32.68       37.05      2.47 o 
   8   7  13       14.88       13.97      2.18 o 
   9   7  13       12.63       20.23      2.95 o 
  10   7  13        1.50       -0.62      3.04 o 
 -11   8  13        2.00        3.92      3.05 o 
 -10   8  13       22.10       25.32      3.48 o 
  -9   8  13       12.16        8.00      2.89 o 
  -8   8  13        0.60       -1.14      2.86 o 
  -7   8  13       43.89       42.77      3.65 o 
  -6   8  13       53.15       58.38      4.86 o 
  -5   8  13       48.82       44.34      3.31 o 
  -4   8  13       41.98       42.88      3.05 o 
  -3   8  13       34.10       37.24      2.88 o 
  -2   8  13       37.39       44.89      2.90 o 
  -1   8  13        4.89        1.32      1.78 o 
   0   8  13       20.61       15.10      2.17 o 
   1   8  13       19.98       16.41      2.23 o 
   2   8  13       70.56       63.97      2.60 o 
   3   8  13        6.45        6.46      1.77 o 
   4   8  13        8.34        8.84      1.74 o 
   5   8  13        9.69       10.57      1.80 o 
   6   8  13        1.99        3.38      1.61 o 
   7   8  13        6.19        5.45      2.02 o 
   8   8  13       13.53       12.23      2.68 o 
   9   8  13        6.76        9.87      3.12 o 
 -10   9  13        4.56        1.09      2.76 o 
  -9   9  13        1.46        2.01      2.49 o 
  -8   9  13       43.53       43.97      3.55 o 
  -7   9  13        6.70        7.15      3.06 o 
  -6   9  13        7.22       11.79      2.61 o 
  -5   9  13        3.47        5.33      2.21 o 
  -4   9  13       38.35       31.50      2.88 o 
  -3   9  13       43.39       48.04      3.17 o 
  -2   9  13       22.86       27.63      2.75 o 
  -1   9  13       29.53       26.00      2.49 o 
   0   9  13       47.45       47.85      2.86 o 
   1   9  13      106.63      106.43      3.73 o 
   2   9  13        1.23        2.59      2.07 o 
   3   9  13        5.41        5.29      2.42 o 
   4   9  13       21.02       23.64      2.22 o 
   5   9  13       22.61       25.20      1.98 o 
   6   9  13        5.44        3.95      2.12 o 
   7   9  13       11.60       14.99      2.63 o 
   8   9  13        8.10        9.85      3.16 o 
  -9  10  13        0.07        2.87      2.86 o 
  -8  10  13        5.37        3.75      2.52 o 
  -7  10  13        2.41        2.51      2.54 o 
  -6  10  13        8.60        8.13      2.51 o 
  -5  10  13        3.70        5.48      2.22 o 
  -4  10  13       24.21       24.94      2.76 o 
  -3  10  13       20.14       18.73      2.62 o 
  -2  10  13       18.49       23.81      2.72 o 
  -1  10  13       18.87       23.70      2.77 o 
   0  10  13      130.15      129.72      4.07 o 
   1  10  13       50.48       51.78      2.98 o 
   2  10  13       38.19       38.57      2.85 o 
   3  10  13        1.38        0.12      1.90 o 
   4  10  13        6.89        6.73      1.81 o 
   5  10  13       12.29       16.67      2.42 o 
   6  10  13        4.31        5.61      2.50 o 
   7  10  13       25.41       31.77      3.67 o 
  -7  11  13        2.29        4.62      4.32 o 
  -6  11  13        9.01       10.32      2.82 o 
  -5  11  13       14.76       17.49      2.88 o 
  -4  11  13       52.04       58.28      3.78 o 
  -3  11  13        1.85        1.91      2.31 o 
  -2  11  13       13.01       10.42      2.84 o 
  -1  11  13       11.11       12.33      2.61 o 
   0  11  13       52.12       44.50      3.32 o 
   1  11  13       23.12       19.75      2.77 o 
   2  11  13        5.84        6.89      3.14 o 
   3  11  13        7.22        7.70      3.37 o 
   4  11  13        1.63        5.57      2.69 o 
   5  11  13        1.04       -0.87      3.26 o 
   6  11  13        3.19        8.95      8.43 o 
  -5  12  13        4.60       -0.73      2.61 o 
  -4  12  13        3.08        1.34      2.50 o 
  -3  12  13        2.76        5.59      2.48 o 
  -2  12  13        2.68        0.97      2.35 o 
  -1  12  13       21.84       29.34      3.84 o 
   0  12  13       43.44       51.19      3.30 o 
   1  12  13       15.74       19.63      2.99 o 
   2  12  13        6.39        9.48      2.72 o 
   3  12  13        0.71       -0.50      3.15 o 
 -13   0  14       46.40       40.12      5.87 o 
 -12   0  14        8.90       14.76      4.54 o 
 -11   0  14       10.65        9.05      4.05 o 
 -10   0  14        2.07        0.34      2.74 o 
  -9   0  14        3.30        2.78      2.65 o 
  -8   0  14       18.55       17.98      3.25 o 
  -7   0  14       47.13       52.35      6.71 o 
  -6   0  14       17.91       11.50      3.59 o 
  -5   0  14        1.67        1.33      3.16 o 
  -4   0  14        4.57        7.26      3.39 o 
  -3   0  14        0.91       -1.77      2.69 o 
  -2   0  14        1.91        6.87      3.40 o 
  -1   0  14      246.47      251.26      7.68 o 
   0   0  14      165.05      130.20      6.51 o 
   1   0  14       52.64       48.66      3.87 o 
   2   0  14        1.38        4.41      2.54 o 
   3   0  14       33.83       34.55      3.61 o 
   4   0  14       26.96       37.62      3.76 o 
   5   0  14        4.53        6.13      2.44 o 
   6   0  14       13.19        9.28      2.98 o 
   7   0  14      132.80      152.53      6.06 o 
   8   0  14        3.07        7.11      2.90 o 
   9   0  14        1.99        5.61      3.07 o 
  10   0  14        9.56        0.65      3.33 o 
  11   0  14        2.92        4.67      4.65 o 
 -13   1  14       13.10       10.57      2.99 o 
 -12   1  14       15.19       17.42      2.99 o 
 -11   1  14       11.70        8.89      2.61 o 
 -10   1  14       18.74       16.86      2.63 o 
  -9   1  14       21.47       19.89      2.65 o 
  -8   1  14        3.02        5.49      2.20 o 
  -7   1  14       48.61       42.71      4.03 o 
  -6   1  14       53.08       59.74      3.30 o 
  -5   1  14      189.66      187.50      5.27 o 
  -4   1  14        3.43        0.26      1.98 o 
  -3   1  14       29.98       24.04      3.06 o 
  -2   1  14        4.12        0.47      1.86 o 
  -1   1  14       86.65       95.68      4.04 o 
   0   1  14       20.58       23.31      2.69 o 
   1   1  14       51.07       48.73      2.85 o 
   2   1  14       64.60       51.06      2.63 o 
   3   1  14        9.99        9.68      1.74 o 
   4   1  14       17.35       24.55      2.08 o 
   5   1  14       21.45       27.57      2.42 o 
   6   1  14       20.06       17.21      2.32 o 
   7   1  14       62.10       72.35      3.31 o 
   8   1  14        6.87        5.39      2.05 o 
   9   1  14       26.23       27.51      2.89 o 
  10   1  14        2.68        2.79      2.41 o 
  11   1  14       11.58       17.82      3.13 o 
 -13   2  14       28.00       26.34      4.14 o 
 -12   2  14       21.31       19.47      3.01 o 
 -11   2  14       11.84        9.16      2.53 o 
 -10   2  14       24.95       29.47      3.11 o 
  -9   2  14        6.62       12.09      2.39 o 
  -8   2  14        9.31        8.78      2.23 o 
  -7   2  14        3.07        0.87      1.98 o 
  -6   2  14      184.73      169.34      4.93 o 
  -5   2  14       46.28       45.65      2.99 o 
  -4   2  14       25.48       23.71      1.86 o 
  -3   2  14       11.86       13.25      2.21 o 
  -2   2  14        7.64       12.97      2.18 o 
  -1   2  14        5.79        4.32      1.96 o 
   0   2  14        7.67        4.59      2.04 o 
   1   2  14        1.17        2.46      1.72 o 
   2   2  14      112.66      110.33      3.27 o 
   3   2  14       69.91       74.64      2.89 o 
   4   2  14      142.77      128.46      3.99 o 
   5   2  14        2.17        4.17      1.82 o 
   6   2  14       15.69       13.27      2.09 o 
   7   2  14       24.53       26.47      2.52 o 
   8   2  14        4.61        5.14      2.23 o 
   9   2  14       10.99       15.61      2.41 o 
  10   2  14       31.84       31.80      3.25 o 
  11   2  14        0.12       -0.25      2.52 o 
 -13   3  14       33.25       31.69      4.16 o 
 -12   3  14       49.22       58.58      3.89 o 
 -11   3  14       24.80       29.20      3.36 o 
 -10   3  14       29.58       31.04      3.15 o 
  -9   3  14       17.67       15.86      2.72 o 
  -8   3  14       45.64       50.74      3.03 o 
  -7   3  14       10.08        4.09      2.01 o 
  -6   3  14       72.59       70.04      3.42 o 
  -5   3  14      179.34      187.75      5.27 o 
  -4   3  14       90.16       85.87      3.84 o 
  -3   3  14       12.35       17.89      2.34 o 
  -2   3  14       52.27       60.11      2.98 o 
  -1   3  14       11.73       10.20      1.76 o 
   0   3  14        1.67        0.18      1.39 o 
   1   3  14      125.92      102.14      2.92 o 
   2   3  14       11.01        9.16      1.70 o 
   3   3  14       71.79       63.27      2.76 o 
   4   3  14      191.05      203.37      4.12 o 
   5   3  14       57.42       61.67      2.87 o 
   6   3  14       57.99       53.04      2.65 o 
   7   3  14       23.01       22.93      2.32 o 
   8   3  14       14.59       22.39      2.48 o 
   9   3  14       19.64       16.02      3.25 o 
  10   3  14        9.62        6.92      2.90 o 
  11   3  14       12.98       11.36      2.87 o 
 -13   4  14       10.42       11.46      4.11 o 
 -12   4  14       15.73       12.02      3.48 o 
 -11   4  14       14.00        9.70      2.72 o 
 -10   4  14        4.41        2.16      2.43 o 
  -9   4  14       35.58       39.21      3.04 o 
  -8   4  14        2.46        1.17      2.10 o 
  -7   4  14        0.08        1.77      2.13 o 
  -6   4  14       31.88       29.35      2.75 o 
  -5   4  14       75.55       82.68      3.89 o 
  -4   4  14      105.51      106.45      4.16 o 
  -3   4  14       35.81       37.72      3.13 o 
  -2   4  14       97.48       81.10      3.54 o 
  -1   4  14       25.84       23.88      1.92 o 
   0   4  14       70.34       70.44      2.42 o 
   1   4  14       30.06       26.47      2.00 o 
   2   4  14       21.57       23.27      2.00 o 
   3   4  14       74.70       65.30      2.68 o 
   4   4  14       89.12       85.86      3.25 o 
   5   4  14       20.20       18.74      2.14 o 
   6   4  14        4.72       -1.09      1.70 o 
   7   4  14        9.39       10.69      2.06 o 
   8   4  14        2.36        5.73      2.08 o 
   9   4  14       11.54       13.49      2.51 o 
  10   4  14       11.09       14.25      3.01 o 
 -12   5  14       11.88        4.28      3.19 o 
 -11   5  14       24.57       28.84      3.63 o 
 -10   5  14       26.84       27.45      3.39 o 
  -9   5  14       31.30       33.50      3.48 o 
  -8   5  14       23.02       32.38      4.16 o 
  -7   5  14        7.96        8.37      2.42 o 
  -6   5  14       89.99       89.20      4.11 o 
  -5   5  14       62.77       66.62      3.43 o 
  -4   5  14       55.56       55.06      4.11 o 
  -3   5  14        9.75        8.21      2.28 o 
  -2   5  14      142.45      148.95      3.92 o 
  -1   5  14       24.60       28.26      1.95 o 
   0   5  14       11.78       11.29      1.63 o 
   1   5  14        8.85       13.20      1.72 o 
   2   5  14       21.09       19.10      1.90 o 
   3   5  14       76.04       79.81      2.89 o 
   4   5  14       79.47       69.58      2.94 o 
   5   5  14       31.43       29.38      2.58 o 
   6   5  14       12.04        8.44      1.99 o 
   7   5  14       14.20       10.70      1.99 o 
   8   5  14       20.90       29.67      2.69 o 
   9   5  14       11.51       12.34      2.61 o 
  10   5  14       20.66       20.35      2.89 o 
 -12   6  14        1.57       -1.61      2.68 o 
 -11   6  14        6.74        6.67      3.65 o 
 -10   6  14       42.21       38.48      3.74 o 
  -9   6  14       21.65       26.99      4.02 o 
  -8   6  14       32.82       28.17      3.33 o 
  -7   6  14        5.09        6.37      2.47 o 
  -6   6  14       12.54        9.23      2.31 o 
  -5   6  14       37.88       37.50      2.99 o 
  -4   6  14       31.06       28.79      3.14 o 
  -3   6  14       35.32       36.29      3.14 o 
  -2   6  14        2.08        2.48      1.83 o 
  -1   6  14        1.10        1.55      1.75 o 
   0   6  14        0.65        0.73      1.46 o 
   1   6  14       10.33        9.39      1.57 o 
   2   6  14        1.30        2.33      1.43 o 
   3   6  14       16.98       14.88      1.84 o 
   4   6  14       40.92       39.81      2.33 o 
   5   6  14        1.80        0.85      1.62 o 
   6   6  14       53.00       56.85      2.74 o 
   7   6  14       18.67       21.53      2.22 o 
   8   6  14        6.50        6.56      2.18 o 
   9   6  14        5.18        0.65      2.12 o 
  10   6  14       18.70       26.56      4.52 o 
 -11   7  14       24.19       22.65      3.49 o 
 -10   7  14       87.93      100.52      5.05 o 
  -9   7  14        6.86        6.38      2.76 o 
  -8   7  14        0.22        1.48      2.55 o 
  -7   7  14        2.47        1.52      2.34 o 
  -6   7  14        0.44        2.22      2.51 o 
  -5   7  14        4.20       -1.52      2.32 o 
  -4   7  14       12.55       10.34      2.56 o 
  -3   7  14       35.67       34.99      2.95 o 
  -2   7  14       20.10       22.15      2.46 o 
  -1   7  14       15.17       14.03      2.27 o 
   0   7  14        8.37        5.32      1.88 o 
   1   7  14        8.10        9.02      1.65 o 
   2   7  14        0.12        1.27      1.56 o 
   3   7  14        4.22        2.13      1.54 o 
   4   7  14        5.56        3.69      1.63 o 
   5   7  14        1.09        0.77      1.65 o 
   6   7  14       24.09       28.13      2.25 o 
   7   7  14        7.28        8.40      2.14 o 
   8   7  14        9.99       10.36      2.32 o 
   9   7  14        3.38        4.59      2.65 o 
 -10   8  14       11.90        9.91      3.18 o 
  -9   8  14       40.03       41.18      4.05 o 
  -8   8  14        5.16        5.04      2.77 o 
  -7   8  14        3.17        1.44      2.60 o 
  -6   8  14        9.61        9.88      2.77 o 
  -5   8  14       15.39       20.33      2.92 o 
  -4   8  14       44.76       50.39      3.58 o 
  -3   8  14       11.45       14.30      2.39 o 
  -2   8  14       50.28       46.64      3.09 o 
  -1   8  14       24.30       11.83      2.20 o 
   0   8  14       26.95       30.63      2.64 o 
   1   8  14       30.01       32.61      2.70 o 
   2   8  14        0.89        2.26      1.71 o 
   3   8  14        8.42        5.73      1.92 o 
   4   8  14       16.20       18.08      2.10 o 
   5   8  14       12.12       11.55      1.86 o 
   6   8  14       28.91       35.20      3.48 o 
   7   8  14       13.49       20.21      2.32 o 
   8   8  14        2.59        4.79      2.53 o 
  -9   9  14        0.04       -1.15      2.97 o 
  -8   9  14        3.64        6.88      3.14 o 
  -7   9  14        0.05       -2.56      2.56 o 
  -6   9  14        6.81        5.71      2.55 o 
  -5   9  14        6.06        6.65      2.54 o 
  -4   9  14       32.21       34.86      3.11 o 
  -3   9  14       27.13       27.21      2.87 o 
  -2   9  14       56.71       52.22      3.23 o 
  -1   9  14       65.19       65.50      3.33 o 
   0   9  14       26.33       26.14      2.60 o 
   1   9  14        7.05        3.82      2.10 o 
   2   9  14        5.25        1.84      2.21 o 
   3   9  14        8.03       10.46      1.92 o 
   4   9  14        6.10        9.20      2.17 o 
   5   9  14        7.67        9.78      2.32 o 
   6   9  14       20.40       26.18      2.92 o 
   7   9  14        5.16       10.55      2.65 o 
  -8  10  14        5.26        5.46      3.27 o 
  -7  10  14        0.26       -2.62      2.62 o 
  -6  10  14       32.76       42.01      4.24 o 
  -5  10  14       16.61       17.55      3.17 o 
  -4  10  14       35.15       46.26      4.17 o 
  -3  10  14       52.26       52.47      3.70 o 
  -2  10  14       28.05       29.09      3.01 o 
  -1  10  14       17.75       17.28      2.65 o 
   0  10  14       23.95       26.14      2.87 o 
   1  10  14        0.29        2.60      2.35 o 
   2  10  14       14.15       15.57      2.73 o 
   3  10  14        1.18       -0.85      2.19 o 
   4  10  14        0.62       -0.25      2.13 o 
   5  10  14        3.05        1.30      2.85 o 
   6  10  14       24.97       22.16      2.82 o 
  -6  11  14        3.01        4.56      3.48 o 
  -5  11  14       22.03       36.20      3.97 o 
  -4  11  14       11.56       15.43      3.30 o 
  -3  11  14        9.05        7.01      2.68 o 
  -2  11  14       13.27       10.13      2.62 o 
  -1  11  14       41.49       36.12      3.16 o 
   0  11  14       11.33       15.28      2.64 o 
   1  11  14       17.39       17.29      2.83 o 
   2  11  14        1.10       -0.73      2.24 o 
   3  11  14       13.49       13.94      2.40 o 
   4  11  14        2.44        5.26      3.16 o 
  -3  12  14       19.78       20.24      4.05 o 
  -2  12  14       25.09       28.46      4.20 o 
  -1  12  14       13.25       15.41      3.10 o 
   0  12  14        0.49       -1.26      2.70 o 
   1  12  14        1.30        6.37      6.51 o 
 -12   0  15        5.32       -2.04      3.79 o 
 -11   0  15       10.93       13.83      4.57 o 
 -10   0  15        0.17       -2.55      3.38 o 
  -9   0  15        1.50       -2.99      5.31 o 
  -8   0  15        1.85       -1.46      2.92 o 
  -7   0  15        4.22        7.11      3.81 o 
  -6   0  15        0.00        1.42      3.47 o 
  -5   0  15       44.58       35.03      4.83 o 
  -4   0  15        1.42       -1.09      3.22 o 
  -3   0  15        0.79       -2.18      3.07 o 
  -2   0  15       72.15       85.29      6.24 o 
  -1   0  15      127.27      108.46      9.12 o 
   0   0  15      179.83      171.30      6.93 o 
   1   0  15       19.63       13.40      3.11 o 
   2   0  15        6.74        9.43      2.88 o 
   3   0  15       31.93       37.82      3.79 o 
   4   0  15       19.37       24.84      3.58 o 
   5   0  15        0.18       -2.91      2.91 o 
   6   0  15        1.36        0.13      2.94 o 
   7   0  15        0.05       -0.83      2.96 o 
   8   0  15        5.80        0.14      3.19 o 
   9   0  15        1.15       -4.61      4.61 o 
  10   0  15       18.00       15.23      4.97 o 
 -12   1  15       40.14       35.19      3.57 o 
 -11   1  15        9.77        8.22      2.77 o 
 -10   1  15       21.18       17.93      2.95 o 
  -9   1  15        4.66        1.73      2.16 o 
  -8   1  15       39.55       53.73      3.46 o 
  -7   1  15       36.59       39.50      3.13 o 
  -6   1  15       19.65       18.47      3.15 o 
  -5   1  15       80.36       78.23      4.27 o 
  -4   1  15       23.54       17.32      2.83 o 
  -3   1  15       36.32       45.77      3.58 o 
  -2   1  15        8.47        6.36      2.70 o 
  -1   1  15       29.77       21.83      2.85 o 
   0   1  15       37.03       46.33      3.14 o 
   1   1  15       42.12       32.47      2.82 o 
   2   1  15       14.06       19.26      2.41 o 
   3   1  15       12.95       10.12      2.20 o 
   4   1  15       82.59       78.32      3.54 o 
   5   1  15       27.77       36.50      2.92 o 
   6   1  15       12.82        5.75      2.68 o 
   7   1  15       11.88        9.04      2.55 o 
   8   1  15        1.54        0.32      2.14 o 
   9   1  15        0.69        0.60      2.52 o 
  10   1  15       18.88       20.69      3.49 o 
 -12   2  15       12.08       13.10      3.00 o 
 -11   2  15        5.38        3.41      2.55 o 
 -10   2  15       12.34        9.29      2.81 o 
  -9   2  15        2.62        1.57      2.31 o 
  -8   2  15       14.96       16.13      2.58 o 
  -7   2  15       18.60       19.94      2.66 o 
  -6   2  15       24.99       33.98      2.93 o 
  -5   2  15        1.57        0.57      1.96 o 
  -4   2  15       69.11       63.91      2.87 o 
  -3   2  15       54.82       62.57      2.92 o 
  -2   2  15       14.06       16.40      2.61 o 
  -1   2  15       59.15       56.34      3.09 o 
   0   2  15       16.03       13.26      2.40 o 
   1   2  15       12.24       13.50      2.44 o 
   2   2  15       25.54       28.54      3.36 o 
   3   2  15       39.59       35.40      2.84 o 
   4   2  15        2.80        3.40      1.98 o 
   5   2  15        3.56        5.59      1.95 o 
   6   2  15       22.60       21.86      2.53 o 
   7   2  15        7.31        4.90      2.07 o 
   8   2  15        2.73        3.17      2.26 o 
   9   2  15        0.59        0.69      2.68 o 
  10   2  15        2.26       -0.08      2.55 o 
 -12   3  15       27.66       23.51      4.15 o 
 -11   3  15       36.79       37.53      3.73 o 
 -10   3  15       26.68       28.09      3.39 o 
  -9   3  15       45.72       47.77      3.56 o 
  -8   3  15        1.84        4.54      2.32 o 
  -7   3  15       14.24       18.27      2.56 o 
  -6   3  15       41.27       38.01      3.28 o 
  -5   3  15        8.15       10.08      2.48 o 
  -4   3  15        2.25        5.18      2.22 o 
  -3   3  15       86.01       87.56      3.98 o 
  -2   3  15       30.69       28.69      2.23 o 
  -1   3  15       10.04        7.81      1.81 o 
   0   3  15       21.57       15.64      2.03 o 
   1   3  15        3.19        0.89      1.55 o 
   2   3  15       42.68       37.65      2.46 o 
   3   3  15       20.88       16.52      2.12 o 
   4   3  15       77.96       80.11      4.42 o 
   5   3  15        0.93        3.50      1.83 o 
   6   3  15        0.57       -1.79      1.79 o 
   7   3  15       14.89       13.33      2.35 o 
   8   3  15        1.12        0.71      2.18 o 
   9   3  15       14.05       15.58      2.98 o 
  10   3  15       26.22       38.37      3.83 o 
 -12   4  15       23.60       29.46      4.79 o 
 -11   4  15       12.59       11.76      4.87 o 
 -10   4  15       20.30       19.51      3.13 o 
  -9   4  15       21.78       28.99      3.82 o 
  -8   4  15       18.60       11.96      3.35 o 
  -7   4  15        8.48       10.32      2.81 o 
  -6   4  15       17.62       12.37      2.76 o 
  -5   4  15        8.51        8.48      2.43 o 
  -4   4  15        9.95        9.02      2.37 o 
  -3   4  15       42.68       49.54      3.46 o 
  -2   4  15       19.60       14.90      2.42 o 
  -1   4  15       39.72       45.31      3.47 o 
   0   4  15       17.13       13.43      1.85 o 
   1   4  15        7.83        6.85      1.73 o 
   2   4  15       18.86       16.13      2.00 o 
   3   4  15       37.98       28.93      2.32 o 
   4   4  15        0.89        1.51      1.83 o 
   5   4  15       25.14       24.75      2.46 o 
   6   4  15        1.24       -1.77      1.77 o 
   7   4  15        8.95       12.34      2.33 o 
   8   4  15        3.58       -0.97      2.25 o 
   9   4  15        9.09        8.01      2.56 o 
 -11   5  15       16.17       18.52      3.88 o 
 -10   5  15        0.87        4.76      3.08 o 
  -9   5  15       60.17       81.79      4.67 o 
  -8   5  15        2.79        1.55      3.74 o 
  -7   5  15        5.90       10.24      2.96 o 
  -6   5  15        7.35        6.03      2.93 o 
  -5   5  15        7.02        3.73      2.17 o 
  -4   5  15        7.69        7.31      2.36 o 
  -3   5  15       20.86       22.40      2.82 o 
  -2   5  15       34.99       34.38      3.08 o 
  -1   5  15        1.61        5.39      1.74 o 
   0   5  15       12.68       15.36      1.68 o 
   1   5  15       30.74       29.77      2.13 o 
   2   5  15      138.43      138.50      3.72 o 
   3   5  15        6.18        5.42      1.91 o 
   4   5  15       58.86       54.71      2.97 o 
   5   5  15       12.38       16.25      2.30 o 
   6   5  15       10.66       13.63      2.24 o 
   7   5  15       12.21       13.00      2.45 o 
   8   5  15        2.72        2.17      2.42 o 
   9   5  15       32.38       32.58      4.16 o 
 -11   6  15       11.69       11.50      3.47 o 
 -10   6  15       57.08       62.10      4.50 o 
  -9   6  15       13.49       19.19      3.42 o 
  -8   6  15        3.69       -2.20      2.65 o 
  -7   6  15        9.88        7.17      2.69 o 
  -6   6  15        8.44       11.48      2.66 o 
  -5   6  15        0.49       -1.11      2.23 o 
  -4   6  15       13.13       11.06      2.67 o 
  -3   6  15        0.11        3.61      2.51 o 
  -2   6  15       50.52       41.15      3.15 o 
  -1   6  15        7.07        6.94      2.56 o 
   0   6  15        3.53        1.40      1.60 o 
   1   6  15        2.01        1.49      1.65 o 
   2   6  15       54.47       56.56      2.42 o 
   3   6  15       19.22       13.76      1.92 o 
   4   6  15       10.88       12.70      2.26 o 
   5   6  15        2.72        3.73      1.82 o 
   6   6  15        9.21       12.85      2.31 o 
   7   6  15        7.78        4.72      2.25 o 
   8   6  15        7.54        4.34      2.39 o 
 -10   7  15       10.09       13.33      3.91 o 
  -9   7  15       17.40       23.22      4.91 o 
  -8   7  15       11.81       11.64      3.52 o 
  -7   7  15        7.93        3.58      3.20 o 
  -6   7  15        9.43        3.81      2.68 o 
  -5   7  15       13.28       10.98      2.98 o 
  -4   7  15       33.77       37.25      3.76 o 
  -3   7  15       17.45       22.24      2.92 o 
  -2   7  15       16.39       13.86      2.56 o 
  -1   7  15       15.64       19.07      2.56 o 
   0   7  15        6.10        3.34      1.98 o 
   1   7  15        1.78        0.71      1.62 o 
   2   7  15       23.95       29.58      2.40 o 
   3   7  15       70.74       70.95      2.71 o 
   4   7  15        8.76        7.57      1.85 o 
   5   7  15       21.90       23.93      2.78 o 
   6   7  15        4.97        4.18      2.10 o 
   7   7  15        4.41       -0.82      2.02 o 
   8   7  15       10.75       12.84      2.39 o 
  -9   8  15        7.47        7.49      3.53 o 
  -8   8  15        1.77        3.88      3.42 o 
  -7   8  15        9.89       13.26      3.17 o 
  -6   8  15       35.98       36.98      3.87 o 
  -5   8  15       12.10       11.74      3.32 o 
  -4   8  15       11.32       13.50      2.81 o 
  -3   8  15       68.94       72.60      5.55 o 
  -2   8  15        5.05        3.98      2.59 o 
  -1   8  15        5.90        3.59      2.16 o 
   0   8  15        2.22        1.67      2.07 o 
   1   8  15       13.02       16.49      2.50 o 
   2   8  15       18.99       27.12      2.81 o 
   3   8  15        4.18        0.37      2.00 o 
   4   8  15       14.11       14.03      2.02 o 
   5   8  15        3.35        5.87      2.07 o 
   6   8  15        4.36        2.20      2.02 o 
   7   8  15       13.08       22.84      3.10 o 
  -8   9  15        7.12        1.77      4.36 o 
  -7   9  15       34.91       35.56      4.34 o 
  -6   9  15        1.95        0.36      3.00 o 
  -5   9  15        0.52       -1.36      2.57 o 
  -4   9  15       12.90       13.26      2.86 o 
  -3   9  15        7.16       -1.78      2.18 o 
  -2   9  15       26.16       31.65      2.96 o 
  -1   9  15       17.89       24.42      3.02 o 
   0   9  15       39.05       36.76      3.79 o 
   1   9  15       45.69       39.78      3.42 o 
   2   9  15        3.25        2.43      2.52 o 
   3   9  15       25.89       30.17      3.08 o 
   4   9  15        2.31       -1.43      2.38 o 
   5   9  15       12.11       14.23      2.93 o 
   6   9  15        2.03        0.01      1.95 o 
  -6  10  15       70.24       79.18      4.89 o 
  -5  10  15        8.60        5.84      2.96 o 
  -4  10  15        8.89       11.69      3.14 o 
  -3  10  15       13.16       11.40      2.89 o 
  -2  10  15        8.05        7.83      2.65 o 
  -1  10  15        3.16        1.07      2.41 o 
   0  10  15       13.23       15.86      2.81 o 
   1  10  15       55.27       63.20      3.99 o 
   2  10  15        2.99        1.90      2.52 o 
   3  10  15       13.15       20.26      3.01 o 
   4  10  15        2.03        2.09      2.40 o 
  -3  11  15        4.03        3.87      2.66 o 
  -2  11  15        7.84        8.66      3.38 o 
  -1  11  15        0.46       -2.25      2.25 o 
   0  11  15       32.08       40.40      3.86 o 
   1  11  15       14.72       14.56      3.16 o 
 -12   0  16       19.84       21.57      6.82 o 
 -11   0  16        5.80        0.44      4.00 o 
 -10   0  16        0.20       -3.52      3.52 o 
  -9   0  16        0.29       -2.83      3.57 o 
  -8   0  16        0.05       -1.52      3.05 o 
  -7   0  16       56.56       68.65     10.58 o 
  -6   0  16        0.65       -1.01      3.45 o 
  -5   0  16        6.89        3.80      3.53 o 
  -4   0  16       25.71       37.03      5.55 o 
  -3   0  16        3.55        0.50      3.56 o 
  -2   0  16        6.47       -1.02      3.98 o 
  -1   0  16       80.64       71.60      6.88 o 
   0   0  16       41.96       53.41      6.32 o 
   1   0  16        0.28        0.64      2.90 o 
   2   0  16       61.95       81.65      5.05 o 
   3   0  16        0.00       -2.54      2.54 o 
   4   0  16       32.12       37.47      4.56 o 
   5   0  16        3.03        7.15      3.99 o 
   6   0  16       17.46       19.91      4.80 o 
   7   0  16       27.09       34.84      4.58 o 
   8   0  16       12.35       14.98      4.77 o 
   9   0  16       65.35       79.49      7.15 o 
 -11   1  16       10.77        6.47      3.05 o 
 -10   1  16       19.17       17.47      3.34 o 
  -9   1  16        4.98        3.39      2.69 o 
  -8   1  16        5.28       11.14      2.95 o 
  -7   1  16       28.20       26.44      3.27 o 
  -6   1  16       25.82       21.80      3.18 o 
  -5   1  16       17.64       14.72      3.04 o 
  -4   1  16       26.47       33.68      4.84 o 
  -3   1  16       29.05       29.25      3.59 o 
  -2   1  16       44.08       38.31      3.57 o 
  -1   1  16       44.31       43.47      3.52 o 
   0   1  16       84.78       95.13      4.51 o 
   1   1  16        7.31        4.68      2.30 o 
   2   1  16       20.97       20.31      2.62 o 
   3   1  16        1.36        0.93      2.18 o 
   4   1  16       13.15       17.24      2.71 o 
   5   1  16        3.18        6.12      2.42 o 
   6   1  16       13.40       16.80      3.03 o 
   7   1  16        0.67        3.56      2.55 o 
   8   1  16        6.01        3.16      3.28 o 
   9   1  16        1.23        5.83      3.13 o 
 -11   2  16        8.40        3.79      2.80 o 
 -10   2  16       10.72        7.71      3.14 o 
  -9   2  16        1.82        4.18      2.70 o 
  -8   2  16       12.43       13.68      2.80 o 
  -7   2  16       29.68       35.55      3.22 o 
  -6   2  16       19.49       21.57      2.72 o 
  -5   2  16        8.09        7.09      2.41 o 
  -4   2  16       32.52       27.96      3.16 o 
  -3   2  16       47.73       38.74      2.94 o 
  -2   2  16        5.83        4.04      2.07 o 
  -1   2  16       38.46       39.04      3.45 o 
   0   2  16       13.92       13.99      2.57 o 
   1   2  16        0.46       -2.03      2.03 o 
   2   2  16       25.43       38.93      3.73 o 
   3   2  16        4.59        4.83      2.68 o 
   4   2  16       29.79       31.98      3.10 o 
   5   2  16        7.36        6.54      2.45 o 
   6   2  16       16.69       20.46      2.79 o 
   7   2  16        3.22       -1.12      2.42 o 
   8   2  16       12.95       12.89      3.12 o 
   9   2  16       11.21       12.73      3.44 o 
 -11   3  16       14.36       17.39      3.93 o 
 -10   3  16       22.47       19.05      3.35 o 
  -9   3  16       26.42       32.75      3.42 o 
  -8   3  16       26.81       42.62      3.80 o 
  -7   3  16        3.18        1.93      2.76 o 
  -6   3  16        9.13       10.92      2.91 o 
  -5   3  16        3.45        4.97      2.62 o 
  -4   3  16       22.65       21.90      3.20 o 
  -3   3  16        4.03        6.08      3.49 o 
  -2   3  16       22.81       23.79      2.50 o 
  -1   3  16       21.60       27.00      2.32 o 
   0   3  16       22.60       18.19      2.77 o 
   1   3  16       33.85       31.22      2.78 o 
   2   3  16       13.04        8.47      2.21 o 
   3   3  16        2.14       -0.35      1.90 o 
   4   3  16        0.11        2.52      2.05 o 
   5   3  16        4.49        0.20      1.88 o 
   6   3  16        0.46        0.96      2.15 o 
   7   3  16        8.47        5.48      2.51 o 
   8   3  16       12.55        9.70      2.72 o 
   9   3  16       11.83       12.69      2.93 o 
 -11   4  16       30.31       35.74      6.00 o 
 -10   4  16       15.86       16.43      3.77 o 
  -9   4  16        5.75        3.24      3.01 o 
  -8   4  16       51.95       59.82      4.76 o 
  -7   4  16        3.87        5.84      2.88 o 
  -6   4  16       11.00        9.30      3.06 o 
  -5   4  16        9.83       13.12      2.97 o 
  -4   4  16        4.10        3.12      2.50 o 
  -3   4  16      103.53       86.71      3.16 o 
  -2   4  16        7.71       10.98      2.36 o 
  -1   4  16       37.54       37.16      2.46 o 
   0   4  16        2.43        3.90      1.91 o 
   1   4  16        4.98        3.00      1.90 o 
   2   4  16       33.48       36.17      2.77 o 
   3   4  16        3.19        2.00      2.10 o 
   4   4  16       41.89       48.57      3.03 o 
   5   4  16       37.45       34.53      2.81 o 
   6   4  16        7.93        7.84      2.42 o 
   7   4  16        1.87       -0.49      2.36 o 
   8   4  16        3.64       -0.45      2.47 o 
 -10   5  16        1.58        6.04      3.31 o 
  -9   5  16      100.94      114.45      6.87 o 
  -8   5  16       19.00       17.79      3.65 o 
  -7   5  16        4.35        3.71      2.99 o 
  -6   5  16        4.14        0.61      2.51 o 
  -5   5  16        7.80        3.27      2.59 o 
  -4   5  16       11.69        8.85      2.53 o 
  -3   5  16       13.33       11.72      2.75 o 
  -2   5  16        9.22       10.10      2.73 o 
  -1   5  16       40.52       35.69      2.84 o 
   0   5  16       24.83       26.64      2.30 o 
   1   5  16       13.40       10.58      1.99 o 
   2   5  16        0.41        1.45      1.72 o 
   3   5  16        0.73       -1.89      1.89 o 
   4   5  16       32.38       35.64      2.77 o 
   5   5  16        4.26        1.76      2.16 o 
   6   5  16       12.95       12.79      2.71 o 
   7   5  16       15.69       14.09      2.63 o 
   8   5  16       11.75       11.56      2.87 o 
 -10   6  16       27.81       41.08      6.84 o 
  -9   6  16       65.40       73.10      6.21 o 
  -8   6  16       19.18       16.96      4.23 o 
  -7   6  16        8.73        5.13      3.55 o 
  -6   6  16       19.17       16.58      3.42 o 
  -5   6  16        4.12        1.20      2.70 o 
  -4   6  16        4.88        4.22      2.65 o 
  -3   6  16        1.09       -0.98      2.57 o 
  -2   6  16        5.02        6.34      2.54 o 
  -1   6  16        8.91        5.18      2.44 o 
   0   6  16        8.25       14.20      2.26 o 
   1   6  16       22.16       26.98      2.34 o 
   2   6  16       62.02       68.07      3.15 o 
   3   6  16       15.08       15.99      2.14 o 
   4   6  16       39.88       45.35      3.10 o 
   5   6  16       15.45       13.75      2.55 o 
   6   6  16        2.37       -2.10      2.17 o 
   7   6  16        7.13        4.38      2.37 o 
  -9   7  16       38.33       38.36      5.30 o 
  -8   7  16       19.25       22.61      4.27 o 
  -7   7  16        8.60       12.46      3.59 o 
  -6   7  16       10.28        9.18      3.42 o 
  -5   7  16        4.08       -2.26      3.41 o 
  -4   7  16        0.49        1.63      3.88 o 
  -3   7  16        6.15        6.04      2.59 o 
  -2   7  16       16.66       16.76      2.99 o 
  -1   7  16        0.75       -2.26      2.26 o 
   0   7  16       13.90       18.94      2.73 o 
   1   7  16       76.37       81.02      3.10 o 
   2   7  16       55.55       64.11      3.11 o 
   3   7  16       11.79       14.69      2.05 o 
   4   7  16        2.48       -0.65      2.01 o 
   5   7  16        7.57        4.96      2.24 o 
   6   7  16       13.24       15.69      2.64 o 
  -8   8  16        7.38        6.68      4.54 o 
  -7   8  16       10.91        4.60      3.46 o 
  -6   8  16        7.37       11.86      3.66 o 
  -5   8  16       20.63       22.86      3.63 o 
  -4   8  16       13.89        7.95      2.80 o 
  -3   8  16        1.86        1.11      2.46 o 
  -2   8  16        6.37        1.56      2.43 o 
  -1   8  16       10.03       12.52      4.16 o 
   0   8  16       16.21       17.53      2.83 o 
   1   8  16       48.40       54.74      3.87 o 
   2   8  16        3.91        2.63      2.62 o 
   3   8  16       12.18       14.67      2.52 o 
   4   8  16       12.85       12.33      2.11 o 
   5   8  16        2.07        0.56      2.16 o 
  -6   9  16        5.80        3.30      4.98 o 
  -5   9  16       10.53       13.18      3.34 o 
  -4   9  16        5.36        5.53      3.07 o 
  -3   9  16       12.04       12.09      3.22 o 
  -2   9  16       10.19        4.46      2.90 o 
  -1   9  16       12.51       12.69      3.13 o 
   0   9  16        8.30       11.54      2.76 o 
   1   9  16       33.94       44.54      4.24 o 
   2   9  16        8.95       14.44      2.99 o 
   3   9  16        9.12        6.82      2.80 o 
   4   9  16        3.37        7.05      2.75 o 
  -4  10  16        5.48        4.04      3.47 o 
  -3  10  16        2.21        4.15      3.36 o 
  -2  10  16       15.53       10.25      3.02 o 
  -1  10  16       37.98       28.84      3.62 o 
   0  10  16       25.25       24.93      3.66 o 
   1  10  16        5.06        6.56      3.06 o 
 -10   0  17        4.41       12.19      4.68 o 
  -9   0  17        0.88       -3.78      3.78 o 
  -8   0  17        0.52       -3.35      3.74 o 
  -7   0  17        0.11       -2.93      3.23 o 
  -6   0  17       21.14       15.18      4.46 o 
  -5   0  17        3.49        5.77      4.07 o 
  -4   0  17        2.87        0.64      3.48 o 
  -3   0  17        9.73        7.22      4.50 o 
  -2   0  17        0.50        0.98      3.64 o 
  -1   0  17       19.38       17.58      7.52 o 
   0   0  17       12.70        5.67      4.17 o 
   1   0  17        3.69        3.59      3.45 o 
   2   0  17       21.42       21.83      4.27 o 
   3   0  17        8.89       10.89      3.45 o 
   4   0  17        0.06        0.80      3.93 o 
   5   0  17        0.46       -2.28      3.85 o 
   6   0  17       30.89       26.37      5.60 o 
   7   0  17        6.82       12.51      5.98 o 
   8   0  17        0.93       -4.49      4.93 o 
 -10   1  17        3.55        0.32      2.98 o 
  -9   1  17        0.73        1.24      2.78 o 
  -8   1  17        0.28        0.23      3.18 o 
  -7   1  17       32.65       40.33      4.07 o 
  -6   1  17       15.44       19.02      3.06 o 
  -5   1  17       28.48       39.92      2.62 o 
  -4   1  17        7.43        3.00      3.24 o 
  -3   1  17       19.51       18.43      3.23 o 
  -2   1  17       96.30      113.89      6.46 o 
  -1   1  17        8.93       10.85      3.03 o 
   0   1  17        2.11       -0.47      2.45 o 
   1   1  17        7.77        4.75      2.66 o 
   2   1  17       46.44       52.75      4.84 o 
   3   1  17        6.75        7.17      2.75 o 
   4   1  17       18.38       25.92      3.68 o 
   5   1  17        4.49        3.93      2.96 o 
   6   1  17        5.61        7.98      3.27 o 
   7   1  17        3.36       13.48      3.82 o 
   8   1  17        6.51        2.94      3.52 o 
 -10   2  17       10.75        8.63      3.15 o 
  -9   2  17       15.10       21.18      3.46 o 
  -8   2  17       28.85       43.67      6.68 o 
  -7   2  17       13.37       15.95      3.27 o 
  -6   2  17       35.49       41.97      5.60 o 
  -5   2  17        8.15        5.23      2.86 o 
  -4   2  17       91.93       91.81      4.94 o 
  -3   2  17       36.57       51.04      4.39 o 
  -2   2  17       20.03       20.05      2.84 o 
  -1   2  17        7.97       10.67      2.89 o 
   0   2  17        1.19        3.37      2.35 o 
   1   2  17       12.96       14.23      3.68 o 
   2   2  17        0.82        3.72      2.82 o 
   3   2  17       20.00       27.11      3.65 o 
   4   2  17        2.07        0.71      2.38 o 
   5   2  17        3.78        5.26      2.45 o 
   6   2  17        6.43        7.87      3.05 o 
   7   2  17        6.94        6.32      2.87 o 
   8   2  17       16.39       13.11      3.36 o 
 -10   3  17       37.76       34.27      5.21 o 
  -9   3  17        7.19        5.42      2.97 o 
  -8   3  17        5.37        7.81      3.41 o 
  -7   3  17       24.77       27.36      3.90 o 
  -6   3  17       10.60       17.08      3.53 o 
  -5   3  17        8.81        7.46      3.58 o 
  -4   3  17        1.34        0.74      2.63 o 
  -3   3  17       23.34       26.54      3.37 o 
  -2   3  17       51.53       61.24      3.17 o 
  -1   3  17       32.41       32.41      3.33 o 
   0   3  17        5.78        4.34      2.05 o 
   1   3  17        3.90        4.15      2.44 o 
   2   3  17        1.35        3.28      2.37 o 
   3   3  17       10.26        9.85      2.51 o 
   4   3  17        5.26        1.59      2.30 o 
   5   3  17        2.50        1.27      2.31 o 
   6   3  17       19.32       17.53      3.38 o 
   7   3  17       15.05       18.92      3.45 o 
  -9   4  17       16.82       20.03      3.96 o 
  -8   4  17       33.13       45.57      4.66 o 
  -7   4  17        3.88        1.27      2.95 o 
  -6   4  17        1.33        2.80      2.93 o 
  -5   4  17        7.04       12.52      3.53 o 
  -4   4  17       23.40       24.34      3.40 o 
  -3   4  17       20.61       28.55      3.52 o 
  -2   4  17        0.84        1.80      2.52 o 
  -1   4  17        7.28        9.58      2.36 o 
   0   4  17       10.84       10.56      2.28 o 
   1   4  17        3.19        5.41      2.16 o 
   2   4  17        8.16        4.13      2.14 o 
   3   4  17       21.14       16.56      3.27 o 
   4   4  17       13.73       13.46      2.89 o 
   5   4  17       52.55       64.62      4.07 o 
   6   4  17       50.68       58.95      4.28 o 
   7   4  17        1.71        3.66      2.97 o 
  -9   5  17       37.28       45.23      6.50 o 
  -8   5  17        4.03        8.98      3.45 o 
  -7   5  17       15.14       10.59      3.45 o 
  -6   5  17       11.70       10.90      3.45 o 
  -5   5  17        2.78        6.34      2.79 o 
  -4   5  17        4.49        3.26      2.90 o 
  -3   5  17        7.10        7.08      2.93 o 
  -2   5  17        8.57        1.57      2.75 o 
  -1   5  17       12.27        8.42      2.43 o 
   0   5  17        1.22       -1.62      1.93 o 
   1   5  17       10.21        8.81      2.12 o 
   2   5  17       10.85        8.66      2.40 o 
   3   5  17       53.27       46.07      3.31 o 
   4   5  17       16.12       15.07      3.15 o 
   5   5  17        0.73       -2.28      2.28 o 
   6   5  17        8.13        8.19      2.62 o 
  -8   6  17       20.48       23.34      5.58 o 
  -7   6  17        1.23        2.26      3.92 o 
  -6   6  17        3.30        1.32      3.18 o 
  -5   6  17       15.76       10.71      3.60 o 
  -4   6  17        9.80        7.54      3.09 o 
  -3   6  17        7.46        6.39      2.95 o 
  -2   6  17        3.18       -2.79      2.79 o 
  -1   6  17       14.91       13.92      2.86 o 
   0   6  17       50.27       55.56      3.13 o 
   1   6  17        3.41        4.84      2.15 o 
   2   6  17       13.86       10.73      2.20 o 
   3   6  17       10.98        4.46      2.32 o 
   4   6  17       66.12       65.17      3.62 o 
   5   6  17       20.28       19.88      2.77 o 
   6   6  17       20.81       22.03      2.91 o 
  -7   7  17       18.85       21.69      4.93 o 
  -6   7  17       20.58       28.29      4.86 o 
  -5   7  17       42.60       42.96      4.41 o 
  -4   7  17        4.24        5.35      3.49 o 
  -3   7  17       16.06        7.77      3.16 o 
  -2   7  17        6.05        4.40      2.74 o 
  -1   7  17        7.17        8.56      3.14 o 
   0   7  17        9.46       10.36      3.18 o 
   1   7  17       15.85       20.07      5.63 o 
   2   7  17        8.66        9.98      2.90 o 
   3   7  17       45.03       51.58      2.91 o 
   4   7  17        4.15        5.62      2.33 o 
   5   7  17        5.39        4.16      2.35 o 
  -6   8  17       16.48       25.92     20.67 o 
  -5   8  17       16.51       17.16      4.09 o 
  -4   8  17        5.98       -0.29      4.97 o 
  -3   8  17       10.10       10.34      3.20 o 
  -2   8  17        1.88        0.89      2.89 o 
  -1   8  17       20.07       20.27      3.67 o 
   0   8  17        7.71        2.74      2.93 o 
   1   8  17        8.47        9.85      3.28 o 
   2   8  17        9.01        8.11      3.01 o 
   3   8  17        3.89        0.82      2.74 o 
  -3   9  17        6.30       10.06      5.20 o 
  -2   9  17        3.63       -3.00      3.00 o 
  -1   9  17        0.49       -3.02      3.02 o 
   0   9  17        5.34        5.07      3.50 o 
   1   9  17       26.50       34.30      7.80 o 
  -9   0  18        0.97       -0.34      4.05 o 
  -8   0  18        5.97        3.61      4.71 o 
  -7   0  18       24.46       24.06      5.39 o 
  -6   0  18        0.01        1.87      5.12 o 
  -5   0  18       23.17       25.43      5.32 o 
  -4   0  18       27.60       28.38      6.93 o 
  -3   0  18        3.03       -1.41      4.84 o 
  -2   0  18        3.88       -2.12      3.63 o 
  -1   0  18       30.14       44.89      6.26 o 
   0   0  18      132.86      161.42     10.40 o 
   1   0  18       25.11       20.80      5.16 o 
   2   0  18       27.32       19.08      4.83 o 
   3   0  18        0.09        1.22      4.05 o 
   4   0  18        3.93       -2.38      4.24 o 
   5   0  18        2.20       -2.84      4.14 o 
   6   0  18        1.85       14.29      6.60 o 
  -9   1  18       31.18       31.48      4.15 o 
  -8   1  18       22.14       27.34      5.86 o 
  -7   1  18        7.13        6.25      3.73 o 
  -6   1  18      174.75      223.58      8.45 o 
  -5   1  18        4.22        2.18      2.07 o 
  -4   1  18       36.30       33.28      4.27 o 
  -3   1  18        4.47        3.74      3.17 o 
  -2   1  18        0.44       -1.09      3.07 o 
  -1   1  18       34.57       35.24      6.20 o 
   0   1  18        2.89        2.30      2.93 o 
   1   1  18        1.85        1.30      2.77 o 
   2   1  18        1.73        3.27      3.43 o 
   3   1  18       50.25       47.09      5.11 o 
   4   1  18        0.79        2.95      3.44 o 
   5   1  18       22.58       19.68      6.62 o 
   6   1  18       13.41        8.35      4.44 o 
  -9   2  18        8.44       10.93      4.80 o 
  -8   2  18       45.87       53.27      5.01 o 
  -7   2  18       53.72       62.97      5.23 o 
  -6   2  18        6.98        7.09      3.35 o 
  -5   2  18        6.47       10.40      3.45 o 
  -4   2  18       43.08       58.47      4.95 o 
  -3   2  18        9.93        9.89      2.47 o 
  -2   2  18        0.11        3.31      2.38 o 
  -1   2  18       17.36       24.36      2.80 o 
   0   2  18       21.81       28.49      3.06 o 
   1   2  18        4.23        4.78      2.60 o 
   2   2  18        2.63        4.61      2.65 o 
   3   2  18        6.58        8.57      2.77 o 
   4   2  18        0.93       -2.33      2.58 o 
   5   2  18        5.73        3.19      2.97 o 
   6   2  18        3.32        6.73      3.20 o 
  -8   3  18       27.60       28.23      4.32 o 
  -7   3  18       11.05       13.88      3.79 o 
  -6   3  18        0.89        1.11      3.16 o 
  -5   3  18       23.85       24.48      4.51 o 
  -4   3  18       24.41       19.78      5.04 o 
  -3   3  18        5.55        6.87      3.19 o 
  -2   3  18       47.63       42.30      2.84 o 
  -1   3  18        7.07       10.32      2.50 o 
   0   3  18       16.01       15.96      2.63 o 
   1   3  18       10.24        8.57      2.46 o 
   2   3  18        4.75        5.57      2.49 o 
   3   3  18       56.68       69.77      4.30 o 
   4   3  18        0.15        0.92      2.62 o 
   5   3  18       14.31       17.59      5.01 o 
   6   3  18        7.01        9.47      3.57 o 
  -8   4  18       39.08       44.98      6.44 o 
  -7   4  18       20.73       17.63      4.01 o 
  -6   4  18        3.60       -1.90      2.91 o 
  -5   4  18       38.73       40.28      4.52 o 
  -4   4  18        7.91        9.18      3.45 o 
  -3   4  18        5.16        5.76      3.21 o 
  -2   4  18       30.05       40.86      4.85 o 
  -1   4  18        1.07        0.63      2.71 o 
   0   4  18        3.60        3.82      2.18 o 
   1   4  18       25.37       33.59      3.06 o 
   2   4  18        7.25        6.45      2.40 o 
   3   4  18        9.76        9.52      2.81 o 
   4   4  18       13.75       20.02      3.27 o 
   5   4  18       13.02       19.70      3.29 o 
  -7   5  18       14.33       15.33      4.17 o 
  -6   5  18       12.22       16.03      4.14 o 
  -5   5  18        0.12        1.04      2.94 o 
  -4   5  18        6.57       13.83      4.04 o 
  -3   5  18        3.40        4.63      3.42 o 
  -2   5  18        7.87        6.03      3.18 o 
  -1   5  18       15.02       15.26      2.59 o 
   0   5  18        4.39        3.87      2.47 o 
   1   5  18       32.27       38.44      2.92 o 
   2   5  18       14.64       17.25      2.85 o 
   3   5  18       72.07       87.23      4.43 o 
   4   5  18       41.10       50.57      5.24 o 
   5   5  18       11.93        9.92      3.09 o 
  -6   6  18       13.34       18.71      5.06 o 
  -5   6  18       19.24       15.29      4.00 o 
  -4   6  18        0.57       -2.83      2.83 o 
  -3   6  18       19.46       24.65      3.95 o 
  -2   6  18       23.29       26.38      4.10 o 
  -1   6  18       10.32        8.64      3.48 o 
   0   6  18        8.67       14.34      3.25 o 
   1   6  18       13.09       20.85      3.60 o 
   2   6  18       74.22       82.50      4.89 o 
   3   6  18        8.02       12.19      2.77 o 
   4   6  18       32.11       39.54      4.67 o 
  -5   7  18       36.76       56.48      7.56 o 
  -4   7  18        2.18        5.62      4.13 o 
  -3   7  18        0.09        0.37      5.45 o 
  -2   7  18        2.45        5.84      3.69 o 
  -1   7  18        2.16        1.43      3.13 o 
   0   7  18        0.76        0.22      3.03 o 
   1   7  18       24.57       33.22      4.71 o 
   2   7  18       20.20       18.89      3.89 o 
  -7   0  19       59.09       76.20      7.79 o 
  -6   0  19        1.52        5.06      2.42 o 
  -5   0  19       56.99       60.45      8.44 o 
  -4   0  19        9.63        2.64      5.16 o 
  -3   0  19        4.11        7.26      5.75 o 
  -2   0  19       53.92       53.78      8.06 o 
  -1   0  19       34.64       45.84      6.53 o 
   0   0  19        0.40       -3.20      4.15 o 
   1   0  19       12.19       13.69      5.26 o 
   2   0  19       51.83       45.02      8.46 o 
   3   0  19        6.87        2.52      5.96 o 
   4   0  19       14.47       29.68      7.51 o 
   5   0  19        1.97        0.35      7.52 o 
  -7   1  19       11.78       10.69      3.75 o 
  -6   1  19        9.25       10.38      5.64 o 
  -5   1  19        1.57        3.00      3.37 o 
  -4   1  19        1.90        1.58      2.39 o 
  -3   1  19       10.35        4.84      3.90 o 
  -2   1  19        3.62        0.55      3.50 o 
  -1   1  19        0.27        6.50      3.53 o 
   0   1  19        4.62        0.72      3.09 o 
   1   1  19       18.39       21.33      3.96 o 
   2   1  19       37.93       42.93      4.99 o 
   3   1  19       22.61       20.56      4.97 o 
   4   1  19        8.06       13.83      4.76 o 
  -7   2  19       28.60       28.23      5.68 o 
  -6   2  19        1.87       -0.44      3.28 o 
  -5   2  19       28.53       23.43      4.22 o 
  -4   2  19        0.60        0.26      3.25 o 
  -3   2  19       11.59       13.13      3.20 o 
  -2   2  19       53.42       58.60      5.04 o 
  -1   2  19       24.41       27.40      3.17 o 
   0   2  19        5.27        0.77      2.59 o 
   1   2  19        5.17        4.01      2.70 o 
   2   2  19       24.94       26.95      3.32 o 
   3   2  19        0.26        1.75      3.06 o 
   4   2  19        1.12        2.76      3.46 o 
  -7   3  19        3.75        7.97     11.89 o 
  -6   3  19       12.13        9.23      3.61 o 
  -5   3  19       26.31       31.22      4.52 o 
  -4   3  19        1.36       -1.16      3.31 o 
  -3   3  19        3.05       -1.85      3.24 o 
  -2   3  19       12.02        8.03      3.87 o 
  -1   3  19        0.22        0.96      2.37 o 
   0   3  19        2.33        2.85      2.54 o 
   1   3  19        3.15        3.51      2.48 o 
   2   3  19       17.08       15.74      3.45 o 
   3   3  19       42.10       47.91      4.38 o 
   4   3  19       11.05       11.16      3.06 o 
  -6   4  19        3.70        5.14      7.38 o 
  -5   4  19        7.99       11.24      3.77 o 
  -4   4  19        9.14       10.48      4.16 o 
  -3   4  19        2.24       13.19      4.06 o 
  -2   4  19       25.25       25.18      6.28 o 
  -1   4  19        6.24        6.41      3.55 o 
   0   4  19        3.31        3.99      2.40 o 
   1   4  19        7.11        7.08      2.75 o 
   2   4  19        9.45       13.66      3.27 o 
   3   4  19       19.66       23.13      3.38 o 
  -5   5  19        2.13       -1.22      6.90 o 
  -4   5  19        8.53       17.30      4.97 o 
  -3   5  19        5.24        3.81      3.77 o 
  -2   5  19        2.50        2.18      3.80 o 
  -1   5  19       13.40       16.64      4.98 o 
   0   5  19        4.98       -3.22      3.22 o 
   1   5  19        8.01        4.73      2.70 o 
   2   5  19       20.00       28.83      3.28 o 
  -2   6  19        0.91        2.82      5.97 o 
  -1   6  19        1.85       -3.39      3.39 o 
   0   6  19        0.97       -6.64      6.64 o 
  -5   0  20       58.02      100.68     14.33 o 
  -4   0  20       23.73       27.96      7.60 o 
  -3   0  20       24.06       37.11      7.83 o 
  -2   0  20        1.26        8.22      6.06 o 
  -1   0  20        1.22       -1.21      5.39 o 
   0   0  20        7.73       -2.63      4.49 o 
   1   0  20       10.98       16.47      7.08 o 
   2   0  20        9.32       26.04     11.71 o 
  -4   1  20        4.20       -2.28      2.28 o 
  -3   1  20        2.85       -0.44      2.60 o 
  -2   1  20        9.15       10.35      3.24 o 
  -1   1  20       11.12       11.67      4.65 o 
   0   1  20       28.97       34.79      4.98 o 
   1   1  20        5.79        3.57      4.38 o 
  -4   2  20        2.63        1.39      4.07 o 
  -3   2  20       32.62       30.20      4.66 o 
  -2   2  20        0.38        0.01      2.88 o 
  -1   2  20       10.08        2.91      3.19 o 
   0   2  20       13.37       13.71      3.13 o 
   1   2  20        1.26        1.87      2.77 o 
  -3   3  20        9.92        5.37      4.76 o 
  -2   3  20       21.62       20.03      5.43 o 
  -1   3  20       37.70       45.40      3.76 o 
   0   3  20        9.75        7.62      4.19 o 
                                                 
